# Supplementary material for: CK2β-regulated signaling controls B cell differentiation and function
Source: Front Immunol. 2023 Jan 11;13:959138. doi: 10.3389/fimmu.2022.959138 (PMC9874936; doi:10.3389/fimmu.2022.959138)
Supplement: Supplementary file 2 [file Table_3.xlsx]

## Sheet: over
Supplemental Table 3. Up-regulated genes after RNA-Seq in B limphocyte sorted cells.
Gene ID	logFC	logCPM	PValue	q-value	GeneName	Description	BioType
ENSMUSG00000039982	1.02378	4.37945	8.30726e-07	6.13205e-05	Dtx4	deltex 4 homolog (Drosophila) [Source:MGI Symbol;Acc:MGI:2672905]	protein_coding
ENSMUSG00000046805	0.770196	7.31058	8.14579e-08	7.5796e-06	Mpeg1	macrophage expressed gene 1 [Source:MGI Symbol;Acc:MGI:1333743]	protein_coding
ENSMUSG00000048285	0.741708	3.70731	0.00283983	0.0460967	Frmd6	FERM domain containing 6 [Source:MGI Symbol;Acc:MGI:2442579]	protein_coding
ENSMUSG00000045394	1.69	3.35408	5.64632e-09	6.90786e-07	Epcam	epithelial cell adhesion molecule [Source:MGI Symbol;Acc:MGI:106653]	protein_coding
ENSMUSG00000028517	1.03455	4.88746	6.54657e-08	6.22301e-06	Ppap2b	phosphatidic acid phosphatase type 2B [Source:MGI Symbol;Acc:MGI:1915166]	protein_coding
ENSMUSG00000031758	0.960536	6.47866	1.60047e-13	5.03499e-11	Cdyl2	chromodomain protein, Y chromosome-like 2 [Source:MGI Symbol;Acc:MGI:1923046]	protein_coding
ENSMUSG00000014686	0.873374	4.68714	1.54965e-05	0.000728668	Ceacam16	carcinoembryonic antigen-related cell adhesion molecule 16 [Source:MGI Symbol;Acc:MGI:2685615]	protein_coding
ENSMUSG00000028063	0.841493	3.96974	0.0024109	0.0410046	Lmna	lamin A [Source:MGI Symbol;Acc:MGI:96794]	protein_coding
ENSMUSG00000040525	3.03364	2.2038	3.93693e-15	1.62558e-12	Cblc	Casitas B-lineage lymphoma c [Source:MGI Symbol;Acc:MGI:1931457]	protein_coding
ENSMUSG00000021185	0.867707	4.13414	8.18742e-05	0.00279536	9030617O03Rik	RIKEN cDNA 9030617O03 gene [Source:MGI Symbol;Acc:MGI:2444813]	protein_coding
ENSMUSG00000044258	1.7571	4.53671	1.02292e-05	0.000513912	Ctla2a	cytotoxic T lymphocyte-associated protein 2 alpha [Source:MGI Symbol;Acc:MGI:88554]	protein_coding
ENSMUSG00000062300	3.01104	1.23446	1.27054e-05	0.000624074	Pvrl2	poliovirus receptor-related 2 [Source:MGI Symbol;Acc:MGI:97822]	protein_coding
ENSMUSG00000022892	0.980564	3.92971	0.000778572	0.0170885	App	amyloid beta (A4) precursor protein [Source:MGI Symbol;Acc:MGI:88059]	protein_coding
ENSMUSG00000039753	0.393956	6.86395	0.00144663	0.0281507	Fbxl5	F-box and leucine-rich repeat protein 5 [Source:MGI Symbol;Acc:MGI:2152883]	protein_coding
ENSMUSG00000022438	1.31136	3.99881	1.33937e-06	8.98326e-05	Parvb	parvin, beta [Source:MGI Symbol;Acc:MGI:2153063]	protein_coding
ENSMUSG00000093955	1.2362	2.08171	0.00230531	0.03961	Ighv1-34	immunoglobulin heavy variable 1-34 [Source:MGI Symbol;Acc:MGI:4439659]	IG_LV_gene
ENSMUSG00000079419	1.83989	3.81154	7.69374e-12	1.54026e-09	Ms4a6c	membrane-spanning 4-domains, subfamily A, member 6C [Source:MGI Symbol;Acc:MGI:2385644]	protein_coding
ENSMUSG00000047953	1.59071	2.24119	0.000397396	0.0101075	Gp5	glycoprotein 5 (platelet) [Source:MGI Symbol;Acc:MGI:1096363]	protein_coding
ENSMUSG00000083327	0.468511	7.03796	0.000645979	0.0146655	Vcp-rs	valosin containing protein, related sequence [Source:MGI Symbol;Acc:MGI:894298]	processed_pseudogene
ENSMUSG00000020886	1.59638	2.62228	4.80686e-07	3.84928e-05	Dlg4	discs, large homolog 4 (Drosophila) [Source:MGI Symbol;Acc:MGI:1277959]	protein_coding
ENSMUSG00000022528	0.936034	5.51363	2.71992e-09	3.55825e-07	Hes1	hairy and enhancer of split 1 (Drosophila) [Source:MGI Symbol;Acc:MGI:104853]	protein_coding
ENSMUSG00000025227	1.74641	1.36951	0.000116763	0.00367332	Tmem180	transmembrane protein 180 [Source:MGI Symbol;Acc:MGI:1922396]	protein_coding
ENSMUSG00000031639	1.96073	4.06285	5.6912e-10	8.54521e-08	Tlr3	toll-like receptor 3 [Source:MGI Symbol;Acc:MGI:2156367]	protein_coding
ENSMUSG00000023186	0.850508	4.50632	0.000120473	0.00377436	Vwa5a	von Willebrand factor A domain containing 5A [Source:MGI Symbol;Acc:MGI:1915026]	protein_coding
ENSMUSG00000028744	0.688303	5.31835	7.46221e-05	0.00260736	Pqlc2	PQ loop repeat containing 2 [Source:MGI Symbol;Acc:MGI:2384837]	protein_coding
ENSMUSG00000080848	0.46292	6.68806	0.00212947	0.0372178	Gm9385	predicted pseudogene 9385 [Source:MGI Symbol;Acc:MGI:3646182]	processed_pseudogene
ENSMUSG00000070044	2.57753	1.20035	2.80771e-08	2.86944e-06	Fam149a	family with sequence similarity 149, member A [Source:MGI Symbol;Acc:MGI:2387177]	protein_coding
ENSMUSG00000085887	0.501445	5.4831	0.00175038	0.0325743	Arhgap27os3	Rho GTPase activating protein 27, opposite strand 3 [Source:MGI Symbol;Acc:MGI:3650159]	antisense
ENSMUSG00000041120	2.67785	1.12962	2.82318e-08	2.86944e-06	Nbl1	neuroblastoma, suppression of tumorigenicity 1 [Source:MGI Symbol;Acc:MGI:104591]	protein_coding
ENSMUSG00000024672	1.31491	0.927623	0.00150725	0.029031	Ms4a7	membrane-spanning 4-domains, subfamily A, member 7 [Source:MGI Symbol;Acc:MGI:1918846]	protein_coding
ENSMUSG00000045404	1.27227	3.10217	2.0949e-05	0.000940983	Kcnk13	potassium channel, subfamily K, member 13 [Source:MGI Symbol;Acc:MGI:2384976]	protein_coding
ENSMUSG00000094951	0.948112	3.93904	0.000236671	0.00663083	Ighv5-6	immunoglobulin heavy variable 5-6 [Source:MGI Symbol;Acc:MGI:4439815]	IG_LV_gene
ENSMUSG00000050335	0.996322	3.95243	0.000164919	0.00494122	Lgals3	lectin, galactose binding, soluble 3 [Source:MGI Symbol;Acc:MGI:96778]	protein_coding
ENSMUSG00000012519	1.52112	1.58046	5.41316e-05	0.0020494	Mlkl	mixed lineage kinase domain-like [Source:MGI Symbol;Acc:MGI:1921818]	protein_coding
ENSMUSG00000025279	1.20928	5.62356	7.61966e-12	1.54026e-09	Dnase1l3	deoxyribonuclease 1-like 3 [Source:MGI Symbol;Acc:MGI:1314633]	protein_coding
ENSMUSG00000095079	1.20246	8.25766	0.00081555	0.0177235	Igha	immunoglobulin heavy constant alpha [Source:MGI Symbol;Acc:MGI:96444]	IG_C_gene
ENSMUSG00000049036	1.88403	1.86803	1.97117e-06	0.000126433	Tmem121	transmembrane protein 121 [Source:MGI Symbol;Acc:MGI:1916445]	protein_coding
ENSMUSG00000020838	1.98701	0.876699	4.3627e-05	0.00173106	Slc6a4	solute carrier family 6 (neurotransmitter transporter, serotonin), member 4 [Source:MGI Symbol;Acc:MGI:96285]	protein_coding
ENSMUSG00000023031	4.18151	4.76271	9.44891e-05	0.0031369	Cela1	chymotrypsin-like elastase family, member 1 [Source:MGI Symbol;Acc:MGI:95314]	protein_coding
ENSMUSG00000097604	2.25331	0.435509	3.9703e-05	0.00159938	Gm17322	predicted gene, 17322 [Source:MGI Symbol;Acc:MGI:4936956]	lincRNA
ENSMUSG00000029082	2.20997	2.41781	3.24282e-11	5.89585e-09	Bst1	bone marrow stromal cell antigen 1 [Source:MGI Symbol;Acc:MGI:105370]	protein_coding
ENSMUSG00000067586	1.24066	6.31337	6.44938e-09	7.74688e-07	S1pr3	sphingosine-1-phosphate receptor 3 [Source:MGI Symbol;Acc:MGI:1339365]	protein_coding
ENSMUSG00000074063	1.55191	4.1521	4.84161e-12	1.04872e-09	Osgin1	oxidative stress induced growth inhibitor 1 [Source:MGI Symbol;Acc:MGI:1919089]	protein_coding
ENSMUSG00000054342	0.511779	5.47278	0.00292591	0.0469745	Kcnn4	potassium intermediate/small conductance calcium-activated channel, subfamily N, member 4 [Source:MGI Symbol;Acc:MGI:1277957]	protein_coding
ENSMUSG00000046223	0.524692	7.08825	0.00134377	0.0265003	Plaur	plasminogen activator, urokinase receptor [Source:MGI Symbol;Acc:MGI:97612]	protein_coding
ENSMUSG00000032842	0.665623	5.10908	0.000201797	0.00583446	Abcc10	ATP-binding cassette, sub-family C (CFTR/MRP), member 10 [Source:MGI Symbol;Acc:MGI:2386976]	protein_coding
ENSMUSG00000020396	1.06103	3.23278	0.000140697	0.00431328	Nefh	neurofilament, heavy polypeptide [Source:MGI Symbol;Acc:MGI:97309]	protein_coding
ENSMUSG00000031633	0.644457	6.46597	3.25697e-06	0.000198315	Slc25a4	solute carrier family 25 (mitochondrial carrier, adenine nucleotide translocator), member 4 [Source:MGI Symbol;Acc:MGI:1353495]	protein_coding
ENSMUSG00000035095	0.585421	6.24349	2.87019e-05	0.00123129	Fam167a	family with sequence similarity 167, member A [Source:MGI Symbol;Acc:MGI:3606565]	protein_coding
ENSMUSG00000097357	1.72541	0.122351	0.000893496	0.0191032	Gm16793	predicted gene, 16793 [Source:MGI Symbol;Acc:MGI:4439717]	lincRNA
ENSMUSG00000034201	1.68001	3.40439	1.45766e-05	0.000695309	Gas2l1	growth arrest-specific 2 like 1 [Source:MGI Symbol;Acc:MGI:1926176]	protein_coding
ENSMUSG00000098557	0.626037	6.7173	0.000216418	0.00614206	Kctd12	potassium channel tetramerisation domain containing 12 [Source:MGI Symbol;Acc:MGI:2145823]	protein_coding
ENSMUSG00000024028	8.17493	0.399885	0.000310908	0.00824905	Tff2	trefoil factor 2 (spasmolytic protein 1) [Source:MGI Symbol;Acc:MGI:1306805]	protein_coding
ENSMUSG00000000317	1.29359	2.15833	0.000237873	0.00663083	Bcl6b	B cell CLL/lymphoma 6, member B [Source:MGI Symbol;Acc:MGI:1278332]	protein_coding
ENSMUSG00000002341	2.93936	2.02438	4.45219e-15	1.78263e-12	Ncan	neurocan [Source:MGI Symbol;Acc:MGI:104694]	protein_coding
ENSMUSG00000017412	2.00726	1.3322	5.53054e-05	0.00207738	Cacnb4	calcium channel, voltage-dependent, beta 4 subunit [Source:MGI Symbol;Acc:MGI:103301]	protein_coding
ENSMUSG00000026579	2.12017	2.59103	4.82538e-05	0.00187107	F5	coagulation factor V [Source:MGI Symbol;Acc:MGI:88382]	protein_coding
ENSMUSG00000083079	9.70595	3.67415	0.000279206	0.00754427	Amy2b	amylase 2b [Source:MGI Symbol;Acc:MGI:104547]	unprocessed_pseudogene
ENSMUSG00000037419	0.566127	5.49967	0.00111453	0.0228315	Endod1	endonuclease domain containing 1 [Source:MGI Symbol;Acc:MGI:1919196]	protein_coding
ENSMUSG00000004446	0.599344	6.60446	3.22583e-06	0.000198246	Bid	BH3 interacting domain death agonist [Source:MGI Symbol;Acc:MGI:108093]	protein_coding
ENSMUSG00000068349	1.94927	-0.0807408	0.000976724	0.0205174	Gml	GPI anchored molecule like protein [Source:MGI Symbol;Acc:MGI:3644767]	protein_coding
ENSMUSG00000000320	2.32851	2.88101	2.09485e-05	0.000940983	Alox12	arachidonate 12-lipoxygenase [Source:MGI Symbol;Acc:MGI:87998]	protein_coding
ENSMUSG00000040658	2.11312	2.30678	5.9824e-07	4.64974e-05	Dnph1	2'-deoxynucleoside 5'-phosphate N-hydrolase 1 [Source:MGI Symbol;Acc:MGI:3039376]	protein_coding
ENSMUSG00000059495	1.11596	5.44391	4.17936e-10	6.42115e-08	Arhgef12	Rho guanine nucleotide exchange factor (GEF) 12 [Source:MGI Symbol;Acc:MGI:1916882]	protein_coding
ENSMUSG00000061186	2.36532	0.300349	5.51854e-05	0.00207738	Sfmbt2	Scm-like with four mbt domains 2 [Source:MGI Symbol;Acc:MGI:2447794]	protein_coding
ENSMUSG00000058317	2.50374	1.9606	1.72799e-09	2.32979e-07	Ube2e2	ubiquitin-conjugating enzyme E2E 2 [Source:MGI Symbol;Acc:MGI:2384997]	protein_coding
ENSMUSG00000093565	1.40881	1.20724	0.00025564	0.00705172	Rab26os	RAB26, member RAS oncogene family, opposite strand [Source:MGI Symbol;Acc:MGI:1922864]	antisense
ENSMUSG00000029641	2.1963	1.07796	6.06742e-05	0.00222074	Rasl11a	RAS-like, family 11, member A [Source:MGI Symbol;Acc:MGI:1916145]	protein_coding
ENSMUSG00000029322	0.575348	7.59234	1.72631e-05	0.000797545	Plac8	placenta-specific 8 [Source:MGI Symbol;Acc:MGI:2445289]	protein_coding
ENSMUSG00000089764	0.492471	6.63207	0.000596223	0.0137967	Gm16580	predicted gene 16580 [Source:MGI Symbol;Acc:MGI:4415000]	processed_pseudogene
ENSMUSG00000036938	6.20891	3.47884	0.00298879	0.0475793	Try5	trypsin 5 [Source:MGI Symbol;Acc:MGI:102756]	protein_coding
ENSMUSG00000025779	1.53795	2.16188	4.35288e-06	0.00025449	Ly96	lymphocyte antigen 96 [Source:MGI Symbol;Acc:MGI:1341909]	protein_coding
ENSMUSG00000045039	1.7836	2.95652	1.14241e-08	1.32044e-06	Megf8	multiple EGF-like-domains 8 [Source:MGI Symbol;Acc:MGI:2446294]	protein_coding
ENSMUSG00000016319	0.486333	7.64131	0.000434998	0.0108242	Slc25a5	solute carrier family 25 (mitochondrial carrier, adenine nucleotide translocator), member 5 [Source:MGI Symbol;Acc:MGI:1353496]	protein_coding
ENSMUSG00000040152	2.42164	3.14045	3.80494e-06	0.00022444	Thbs1	thrombospondin 1 [Source:MGI Symbol;Acc:MGI:98737]	protein_coding
ENSMUSG00000006445	0.988328	2.30998	0.00230174	0.0396001	Epha2	Eph receptor A2 [Source:MGI Symbol;Acc:MGI:95278]	protein_coding
ENSMUSG00000025068	0.764236	4.37334	0.000634767	0.0144856	Gsto1	glutathione S-transferase omega 1 [Source:MGI Symbol;Acc:MGI:1342273]	protein_coding
ENSMUSG00000026558	0.568826	4.54488	0.00301154	0.0477689	Uck2	uridine-cytidine kinase 2 [Source:MGI Symbol;Acc:MGI:1931744]	protein_coding
ENSMUSG00000021190	0.634821	7.75001	1.10673e-06	7.69642e-05	Lgmn	legumain [Source:MGI Symbol;Acc:MGI:1330838]	protein_coding
ENSMUSG00000026317	1.2135	2.69757	7.5329e-05	0.00261927	Cln8	ceroid-lipofuscinosis, neuronal 8 [Source:MGI Symbol;Acc:MGI:1349447]	protein_coding
ENSMUSG00000049988	0.885903	4.61453	8.80004e-06	0.000450678	Lrrc25	leucine rich repeat containing 25 [Source:MGI Symbol;Acc:MGI:2445284]	protein_coding
ENSMUSG00000024423	0.885093	5.16895	5.31947e-05	0.00201972	Impact	impact, RWD domain protein [Source:MGI Symbol;Acc:MGI:1098233]	protein_coding
ENSMUSG00000049577	0.489647	6.46112	0.00103497	0.0215017	Zfpm1	zinc finger protein, multitype 1 [Source:MGI Symbol;Acc:MGI:1095400]	protein_coding
ENSMUSG00000002944	1.14673	6.02438	5.8996e-16	2.78398e-13	Cd36	CD36 antigen [Source:MGI Symbol;Acc:MGI:107899]	protein_coding
ENSMUSG00000054364	0.770352	7.28283	6.25197e-05	0.00227568	Rhob	ras homolog gene family, member B [Source:MGI Symbol;Acc:MGI:107949]	protein_coding
ENSMUSG00000006587	1.51653	0.910847	0.00305165	0.0481738	Snai3	snail homolog 3 (Drosophila) [Source:MGI Symbol;Acc:MGI:1353563]	protein_coding
ENSMUSG00000062661	1.3925	1.00869	0.0019604	0.03518	Ncs1	neuronal calcium sensor 1 [Source:MGI Symbol;Acc:MGI:109166]	protein_coding
ENSMUSG00000004359	0.903573	3.54692	0.00291244	0.0468152	Spic	Spi-C transcription factor (Spi-1/PU.1 related) [Source:MGI Symbol;Acc:MGI:1341168]	protein_coding
ENSMUSG00000020828	1.32869	2.27763	4.0248e-05	0.0016164	Pld2	phospholipase D2 [Source:MGI Symbol;Acc:MGI:892877]	protein_coding
ENSMUSG00000040488	3.34965	3.23278	2.02002e-25	2.22421e-22	Ltbp4	latent transforming growth factor beta binding protein 4 [Source:MGI Symbol;Acc:MGI:1321395]	protein_coding
ENSMUSG00000022037	1.89257	3.59234	9.94213e-08	9.05968e-06	Clu	clusterin [Source:MGI Symbol;Acc:MGI:88423]	protein_coding
ENSMUSG00000057315	0.630777	5.56948	0.00046121	0.0113061	Arhgap24	Rho GTPase activating protein 24 [Source:MGI Symbol;Acc:MGI:1922647]	protein_coding
ENSMUSG00000092368	2.94622	2.38781	1.5519e-12	3.59741e-10	A930015D03Rik	RIKEN cDNA A930015D03 gene [Source:MGI Symbol;Acc:MGI:1925060]	antisense
ENSMUSG00000032547	1.1183	2.24454	0.000334021	0.00873946	Ryk	receptor-like tyrosine kinase [Source:MGI Symbol;Acc:MGI:101766]	protein_coding
ENSMUSG00000040183	2.30796	-0.317181	0.00010151	0.00333645	Ankrd6	ankyrin repeat domain 6 [Source:MGI Symbol;Acc:MGI:2154278]	protein_coding
ENSMUSG00000073405	0.924178	5.08077	3.5565e-07	2.91876e-05	C920025E04Rik	RIKEN cDNA C920025E04 gene [Source:MGI Symbol;Acc:MGI:2442805]	unprocessed_pseudogene
ENSMUSG00000025823	1.18907	9.06341	3.30593e-16	1.61782e-13	Pdia4	protein disulfide isomerase associated 4 [Source:MGI Symbol;Acc:MGI:104864]	protein_coding
ENSMUSG00000031647	2.39689	-0.377723	0.00168905	0.031656	Mfap3l	microfibrillar-associated protein 3-like [Source:MGI Symbol;Acc:MGI:1918556]	protein_coding
ENSMUSG00000029189	2.06486	1.17247	2.24797e-06	0.000142117	Sel1l3	sel-1 suppressor of lin-12-like 3 (C. elegans) [Source:MGI Symbol;Acc:MGI:1916941]	protein_coding
ENSMUSG00000042156	1.80777	1.68282	5.44219e-06	0.000308617	Dzip1	DAZ interacting protein 1 [Source:MGI Symbol;Acc:MGI:1914311]	protein_coding
ENSMUSG00000030265	0.743699	6.54641	1.17798e-08	1.34178e-06	Kras	v-Ki-ras2 Kirsten rat sarcoma viral oncogene homolog [Source:MGI Symbol;Acc:MGI:96680]	protein_coding
ENSMUSG00000029994	0.77973	4.36644	0.00024921	0.00691767	Anxa4	annexin A4 [Source:MGI Symbol;Acc:MGI:88030]	protein_coding
ENSMUSG00000043243	0.648422	7.90093	6.8265e-06	0.000368261	Fam129c	family with sequence similarity 129, member C [Source:MGI Symbol;Acc:MGI:3686743]	protein_coding
ENSMUSG00000030659	0.60975	4.94986	0.00139503	0.027348	Nucb2	nucleobindin 2 [Source:MGI Symbol;Acc:MGI:1858179]	protein_coding
ENSMUSG00000029602	0.50486	6.06948	0.000541146	0.01286	Rasal1	RAS protein activator like 1 (GAP1 like) [Source:MGI Symbol;Acc:MGI:1330842]	protein_coding
ENSMUSG00000024975	0.546299	7.79378	4.82883e-05	0.00187107	Pdcd4	programmed cell death 4 [Source:MGI Symbol;Acc:MGI:107490]	protein_coding
ENSMUSG00000021200	2.24986	6.5391	1.38907e-32	2.62197e-29	Asb2	ankyrin repeat and SOCS box-containing 2 [Source:MGI Symbol;Acc:MGI:1929743]	protein_coding
ENSMUSG00000021822	2.73301	1.91506	2.90928e-09	3.76865e-07	Plau	plasminogen activator, urokinase [Source:MGI Symbol;Acc:MGI:97611]	protein_coding
ENSMUSG00000021823	0.61722	5.48345	0.000353479	0.00913995	Vcl	vinculin [Source:MGI Symbol;Acc:MGI:98927]	protein_coding
ENSMUSG00000003153	0.539338	6.441	4.57605e-05	0.00180488	Slc2a3	solute carrier family 2 (facilitated glucose transporter), member 3 [Source:MGI Symbol;Acc:MGI:95757]	protein_coding
ENSMUSG00000029603	1.03211	9.02185	1.29941e-14	4.5182e-12	Dtx1	deltex 1 homolog (Drosophila) [Source:MGI Symbol;Acc:MGI:1352744]	protein_coding
ENSMUSG00000038235	1.82912	0.672903	0.000232992	0.00655004	F11r	F11 receptor [Source:MGI Symbol;Acc:MGI:1321398]	protein_coding
ENSMUSG00000027843	0.93751	6.0619	2.98545e-11	5.55589e-09	Ptpn22	protein tyrosine phosphatase, non-receptor type 22 (lymphoid) [Source:MGI Symbol;Acc:MGI:107170]	protein_coding
ENSMUSG00000084174	8.78463	0.9606	0.000211155	0.00603894	Sycn	syncollin [Source:MGI Symbol;Acc:MGI:1915666]	protein_coding
ENSMUSG00000050675	2.27719	0.234461	0.00067035	0.0151667	Gp1ba	glycoprotein 1b, alpha polypeptide [Source:MGI Symbol;Acc:MGI:1333744]	protein_coding
ENSMUSG00000078771	0.932176	5.30718	2.20059e-07	1.852e-05	Evi2a	ecotropic viral integration site 2a [Source:MGI Symbol;Acc:MGI:95458]	protein_coding
ENSMUSG00000026727	1.13456	5.4204	1.18014e-11	2.32733e-09	Rsu1	Ras suppressor protein 1 [Source:MGI Symbol;Acc:MGI:103040]	protein_coding
ENSMUSG00000020152	0.452581	9.35839	0.00039159	0.0100079	Actr2	ARP2 actin-related protein 2 [Source:MGI Symbol;Acc:MGI:1913963]	protein_coding
ENSMUSG00000029171	0.666579	4.14225	0.00267791	0.0441611	Pgm1	phosphoglucomutase 1 [Source:MGI Symbol;Acc:MGI:97564]	protein_coding
ENSMUSG00000056501	0.614244	4.85329	0.00275344	0.0450262	Cebpb	CCAAT/enhancer binding protein (C/EBP), beta [Source:MGI Symbol;Acc:MGI:88373]	protein_coding
ENSMUSG00000051735	0.563974	5.51224	0.000566296	0.0133745	Rinl	Ras and Rab interactor-like [Source:MGI Symbol;Acc:MGI:2444024]	protein_coding
ENSMUSG00000037405	0.50196	6.86341	0.000111882	0.00357075	Icam1	intercellular adhesion molecule 1 [Source:MGI Symbol;Acc:MGI:96392]	protein_coding
ENSMUSG00000020534	0.595716	4.60087	0.00177704	0.0327507	Shmt1	serine hydroxymethyltransferase 1 (soluble) [Source:MGI Symbol;Acc:MGI:98299]	protein_coding
ENSMUSG00000037815	0.642311	6.08428	1.77024e-05	0.00081216	Ctnna1	catenin (cadherin associated protein), alpha 1 [Source:MGI Symbol;Acc:MGI:88274]	protein_coding
ENSMUSG00000098178	0.566718	10.097	0.00202943	0.0360382	Yam1	YY1 associated myogenesis RNA 1 [Source:MGI Symbol;Acc:MGI:5504039]	lincRNA
ENSMUSG00000026841	2.17672	1.06285	8.47805e-06	0.00043758	Fibcd1	fibrinogen C domain containing 1 [Source:MGI Symbol;Acc:MGI:2138953]	protein_coding
ENSMUSG00000030054	2.8786	2.52642	2.1115e-08	2.26823e-06	Gp9	glycoprotein 9 (platelet) [Source:MGI Symbol;Acc:MGI:1860137]	protein_coding
ENSMUSG00000032177	1.05058	5.88504	2.59111e-10	4.12486e-08	Pde4a	phosphodiesterase 4A, cAMP specific [Source:MGI Symbol;Acc:MGI:99558]	protein_coding
ENSMUSG00000042265	1.62275	1.3322	0.000266504	0.00726892	Trem1	triggering receptor expressed on myeloid cells 1 [Source:MGI Symbol;Acc:MGI:1930005]	protein_coding
ENSMUSG00000004383	1.45101	0.220915	0.00294137	0.0471083	Large	like-glycosyltransferase [Source:MGI Symbol;Acc:MGI:1342270]	protein_coding
ENSMUSG00000004207	0.857355	10.1394	3.25738e-11	5.89585e-09	Psap	prosaposin [Source:MGI Symbol;Acc:MGI:97783]	protein_coding
ENSMUSG00000003418	0.799767	5.15031	3.34212e-05	0.00138431	St8sia6	ST8 alpha-N-acetyl-neuraminide alpha-2,8-sialyltransferase 6 [Source:MGI Symbol;Acc:MGI:2386797]	protein_coding
ENSMUSG00000027315	1.95242	0.000789037	0.00147932	0.0285765	Spint1	serine protease inhibitor, Kunitz type 1 [Source:MGI Symbol;Acc:MGI:1338033]	protein_coding
ENSMUSG00000024169	0.805818	8.25101	8.45151e-10	1.18798e-07	Ift140	intraflagellar transport 140 [Source:MGI Symbol;Acc:MGI:2146906]	protein_coding
ENSMUSG00000034226	1.99706	-0.047574	0.000320758	0.00844259	Rhov	ras homolog gene family, member V [Source:MGI Symbol;Acc:MGI:2444227]	protein_coding
ENSMUSG00000023993	2.21495	1.49299	5.07422e-05	0.00195468	Treml1	triggering receptor expressed on myeloid cells-like 1 [Source:MGI Symbol;Acc:MGI:1918576]	protein_coding
ENSMUSG00000048895	0.546284	4.88585	0.00281538	0.0458123	Cdk5r1	cyclin-dependent kinase 5, regulatory subunit 1 (p35) [Source:MGI Symbol;Acc:MGI:101764]	protein_coding
ENSMUSG00000028041	0.843898	3.80361	0.000578655	0.0134846	Adam15	a disintegrin and metallopeptidase domain 15 (metargidin) [Source:MGI Symbol;Acc:MGI:1333882]	protein_coding
ENSMUSG00000022543	1.24137	2.98284	1.5243e-05	0.000723723	4930451G09Rik	RIKEN cDNA 4930451G09 gene [Source:MGI Symbol;Acc:MGI:1921934]	protein_coding
ENSMUSG00000032571	0.559387	7.77869	7.21265e-06	0.000387402	Pik3r4	phosphatidylinositol 3 kinase, regulatory subunit, polypeptide 4, p150 [Source:MGI Symbol;Acc:MGI:1922919]	protein_coding
ENSMUSG00000026114	3.31342	-0.167156	1.70457e-07	1.48174e-05	Cnga3	cyclic nucleotide gated channel alpha 3 [Source:MGI Symbol;Acc:MGI:1341818]	protein_coding
ENSMUSG00000058355	0.404215	7.22866	0.00251344	0.0421983	Abce1	ATP-binding cassette, sub-family E (OABP), member 1 [Source:MGI Symbol;Acc:MGI:1195458]	protein_coding
ENSMUSG00000056851	0.48728	9.75927	0.000857097	0.0184443	Pcbp2	poly(rC) binding protein 2 [Source:MGI Symbol;Acc:MGI:108202]	protein_coding
ENSMUSG00000058672	0.724395	3.81492	0.00207834	0.0366468	Tubb2a	tubulin, beta 2A class IIA [Source:MGI Symbol;Acc:MGI:107861]	protein_coding
ENSMUSG00000052609	0.61629	6.00549	0.000308233	0.00819453	Plekhg3	pleckstrin homology domain containing, family G (with RhoGef domain) member 3 [Source:MGI Symbol;Acc:MGI:2388284]	protein_coding
ENSMUSG00000022836	1.94815	1.28741	0.00052397	0.0126059	Mylk	myosin, light polypeptide kinase [Source:MGI Symbol;Acc:MGI:894806]	protein_coding
ENSMUSG00000045103	1.45827	1.59628	4.13593e-05	0.00164603	Dmd	dystrophin, muscular dystrophy [Source:MGI Symbol;Acc:MGI:94909]	protein_coding
ENSMUSG00000043833	1.68067	0.611935	0.00241333	0.0410046	2900005J15Rik	RIKEN cDNA 2900005J15 gene [Source:MGI Symbol;Acc:MGI:1914511]	processed_transcript
ENSMUSG00000093674	0.744535	7.48655	0.000269631	0.00731547	Rpl41	ribosomal protein L41 [Source:MGI Symbol;Acc:MGI:1915195]	protein_coding
ENSMUSG00000033209	0.598956	5.26819	0.00223149	0.0386431	Ttc28	tetratricopeptide repeat domain 28 [Source:MGI Symbol;Acc:MGI:2140873]	protein_coding
ENSMUSG00000048458	1.4245	0.814922	0.00109953	0.0225942	Fam212b	family with sequence similarity 212, member B [Source:MGI Symbol;Acc:MGI:1923497]	protein_coding
ENSMUSG00000039457	2.34975	4.9753	4.36636e-29	6.4103e-26	Ppl	periplakin [Source:MGI Symbol;Acc:MGI:1194898]	protein_coding
ENSMUSG00000026090	1.77936	0.220915	0.00066573	0.015088	2010300C02Rik	RIKEN cDNA 2010300C02 gene [Source:MGI Symbol;Acc:MGI:1919347]	protein_coding
ENSMUSG00000038058	0.573912	6.56981	0.000105339	0.00341977	Nod1	nucleotide-binding oligomerization domain containing 1 [Source:MGI Symbol;Acc:MGI:1341839]	protein_coding
ENSMUSG00000020589	0.673423	5.36721	0.001076	0.0222143	Fam49a	family with sequence similarity 49, member A [Source:MGI Symbol;Acc:MGI:1261783]	protein_coding
ENSMUSG00000074342	1.66088	4.19083	3.39708e-10	5.28066e-08	I830077J02Rik	RIKEN cDNA I830077J02 gene [Source:MGI Symbol;Acc:MGI:3588284]	protein_coding
ENSMUSG00000031709	1.93267	5.60478	1.89087e-15	8.32804e-13	Tbc1d9	TBC1 domain family, member 9 [Source:MGI Symbol;Acc:MGI:1918560]	protein_coding
ENSMUSG00000029344	0.725485	6.45191	2.13145e-07	1.80531e-05	Tpst2	protein-tyrosine sulfotransferase 2 [Source:MGI Symbol;Acc:MGI:1309516]	protein_coding
ENSMUSG00000045007	0.787078	3.86586	0.000618093	0.0142032	Tubg2	tubulin, gamma 2 [Source:MGI Symbol;Acc:MGI:2144208]	protein_coding
ENSMUSG00000025809	0.651162	6.44828	8.14896e-06	0.000426006	Itgb1	integrin beta 1 (fibronectin receptor beta) [Source:MGI Symbol;Acc:MGI:96610]	protein_coding
ENSMUSG00000056498	0.504269	6.4217	0.000540831	0.01286	Tmem154	transmembrane protein 154 [Source:MGI Symbol;Acc:MGI:2444725]	protein_coding
ENSMUSG00000053702	2.88084	5.23951	4.07575e-41	1.7951e-37	Nebl	nebulette [Source:MGI Symbol;Acc:MGI:1921353]	protein_coding
ENSMUSG00000035172	2.32533	1.54828	1.4395e-08	1.5941e-06	Plekhh3	pleckstrin homology domain containing, family H (with MyTH4 domain) member 3 [Source:MGI Symbol;Acc:MGI:2384950]	protein_coding
ENSMUSG00000040563	1.6477	0.300349	0.00272189	0.0446208	BC018242	cDNA sequence BC018242 [Source:MGI Symbol;Acc:MGI:2384575]	protein_coding
ENSMUSG00000019820	0.731568	6.37105	5.80448e-05	0.00216041	Utrn	utrophin [Source:MGI Symbol;Acc:MGI:104631]	protein_coding
ENSMUSG00000078349	1.04942	4.62292	1.03314e-06	7.26112e-05	AW011738	expressed sequence AW011738 [Source:MGI Symbol;Acc:MGI:2140540]	protein_coding
ENSMUSG00000078486	1.19675	1.92345	0.00226699	0.0391295	Perm1	PPARGC1 and ESRR induced regulator, muscle 1 [Source:MGI Symbol;Acc:MGI:1921433]	protein_coding
ENSMUSG00000039232	0.750515	4.29713	0.00102169	0.0212927	Stx11	syntaxin 11 [Source:MGI Symbol;Acc:MGI:1921982]	protein_coding
ENSMUSG00000017167	2.79451	2.23109	1.20252e-12	2.88889e-10	Cntnap1	contactin associated protein-like 1 [Source:MGI Symbol;Acc:MGI:1858201]	protein_coding
ENSMUSG00000072720	2.3993	1.70245	2.0357e-06	0.000129701	Myo18b	myosin XVIIIb [Source:MGI Symbol;Acc:MGI:1921626]	protein_coding
ENSMUSG00000022996	1.19918	2.89174	2.37875e-05	0.00104074	Wnt10b	wingless related MMTV integration site 10b [Source:MGI Symbol;Acc:MGI:108061]	protein_coding
ENSMUSG00000002885	0.457942	9.46431	0.000148962	0.00452467	Cd97	CD97 antigen [Source:MGI Symbol;Acc:MGI:1347095]	protein_coding
ENSMUSG00000051314	1.81201	5.31557	5.40914e-22	4.76473e-19	Ffar2	free fatty acid receptor 2 [Source:MGI Symbol;Acc:MGI:2441731]	protein_coding
ENSMUSG00000051339	2.23725	4.04854	1.71304e-18	1.02884e-15	2900026A02Rik	RIKEN cDNA 2900026A02 gene [Source:MGI Symbol;Acc:MGI:1920194]	protein_coding
ENSMUSG00000025355	2.10042	0.387812	0.000107364	0.00347697	Mmp19	matrix metallopeptidase 19 [Source:MGI Symbol;Acc:MGI:1927899]	protein_coding
ENSMUSG00000073414	2.30196	1.31954	0.00109128	0.0224596	G6b	immunoreceptor tyrosine-based inhibitory motif (ITIM) containing platelet receptor [Source:MGI Symbol;Acc:MGI:2146995]	protein_coding
ENSMUSG00000001247	1.50956	2.6197	6.42113e-06	0.000352043	Lsr	lipolysis stimulated lipoprotein receptor [Source:MGI Symbol;Acc:MGI:1927471]	protein_coding
ENSMUSG00000056399	2.53245	2.08918	0.000867967	0.0186479	Prss34	protease, serine 34 [Source:MGI Symbol;Acc:MGI:2681414]	protein_coding
ENSMUSG00000012819	2.6778	0.832844	1.29907e-06	8.75747e-05	Cdh23	cadherin 23 (otocadherin) [Source:MGI Symbol;Acc:MGI:1890219]	protein_coding
ENSMUSG00000029005	1.95662	0.622277	0.00284421	0.0461112	Draxin	dorsal inhibitory axon guidance protein [Source:MGI Symbol;Acc:MGI:1917683]	protein_coding
ENSMUSG00000003206	0.846001	4.95499	5.68425e-06	0.000318246	Ebi3	Epstein-Barr virus induced gene 3 [Source:MGI Symbol;Acc:MGI:1354171]	protein_coding
ENSMUSG00000049350	4.25371	1.90239	0.00118334	0.0239808	Zg16	zymogen granule protein 16 [Source:MGI Symbol;Acc:MGI:1916286]	protein_coding
ENSMUSG00000051457	0.624478	6.26963	3.33308e-05	0.00138431	Spn	sialophorin [Source:MGI Symbol;Acc:MGI:98384]	protein_coding
ENSMUSG00000016495	0.469925	6.35853	0.00122364	0.0245714	Plgrkt	plasminogen receptor, C-terminal lysine transmembrane protein [Source:MGI Symbol;Acc:MGI:1915009]	protein_coding
ENSMUSG00000067818	2.00457	3.65539	7.30702e-06	0.000390881	Myl9	myosin, light polypeptide 9, regulatory [Source:MGI Symbol;Acc:MGI:2138915]	protein_coding
ENSMUSG00000026737	0.66999	7.61404	9.81086e-08	9.04053e-06	Pip4k2a	phosphatidylinositol-5-phosphate 4-kinase, type II, alpha [Source:MGI Symbol;Acc:MGI:1298206]	protein_coding
ENSMUSG00000039109	1.65567	3.69144	0.000702742	0.0157465	F13a1	coagulation factor XIII, A1 subunit [Source:MGI Symbol;Acc:MGI:1921395]	protein_coding
ENSMUSG00000043079	1.52989	0.632546	0.00288425	0.0465835	Synpo	synaptopodin [Source:MGI Symbol;Acc:MGI:1099446]	protein_coding
ENSMUSG00000054008	0.641411	7.60869	4.71212e-06	0.000271883	Ndst1	N-deacetylase/N-sulfotransferase (heparan glucosaminyl) 1 [Source:MGI Symbol;Acc:MGI:104719]	protein_coding
ENSMUSG00000016496	0.997458	7.07278	7.62533e-10	1.09515e-07	Cd274	CD274 antigen [Source:MGI Symbol;Acc:MGI:1926446]	protein_coding
ENSMUSG00000054641	1.77018	0.537389	0.00164132	0.0309369	Mmrn1	multimerin 1 [Source:MGI Symbol;Acc:MGI:1918195]	protein_coding
ENSMUSG00000074785	0.660575	7.48664	8.08274e-07	5.99985e-05	Plxnc1	plexin C1 [Source:MGI Symbol;Acc:MGI:1890127]	protein_coding
ENSMUSG00000022074	1.59058	0.0929072	0.00201736	0.0359721	Tnfrsf10b	tumor necrosis factor receptor superfamily, member 10b [Source:MGI Symbol;Acc:MGI:1341090]	protein_coding
ENSMUSG00000068699	9.06878	3.04566	2.91024e-35	9.61327e-32	Flnc	filamin C, gamma [Source:MGI Symbol;Acc:MGI:95557]	protein_coding
ENSMUSG00000035024	0.695912	5.58872	3.15438e-05	0.00132735	Ncapd3	non-SMC condensin II complex, subunit D3 [Source:MGI Symbol;Acc:MGI:2142989]	protein_coding
ENSMUSG00000030122	0.775128	4.85165	2.92476e-05	0.0012426	Ptms	parathymosin [Source:MGI Symbol;Acc:MGI:1916452]	protein_coding
ENSMUSG00000001227	1.26065	3.42521	7.80088e-07	5.88989e-05	Sema6b	sema domain, transmembrane domain (TM), and cytoplasmic domain, (semaphorin) 6B [Source:MGI Symbol;Acc:MGI:1202889]	protein_coding
ENSMUSG00000022899	2.55522	4.30838	5.88635e-05	0.00218473	Slc15a2	solute carrier family 15 (H+/peptide transporter), member 2 [Source:MGI Symbol;Acc:MGI:1890457]	protein_coding
ENSMUSG00000040264	0.440763	6.20595	0.00178422	0.0327507	Gbp5	guanylate binding protein 5 [Source:MGI Symbol;Acc:MGI:2429943]	protein_coding
ENSMUSG00000028268	0.480175	6.80318	0.000218947	0.00619474	Gbp3	guanylate binding protein 3 [Source:MGI Symbol;Acc:MGI:1926263]	protein_coding
ENSMUSG00000066952	1.93728	1.84614	3.53012e-06	0.000212984	Myo1h	myosin 1H [Source:MGI Symbol;Acc:MGI:1914674]	protein_coding
ENSMUSG00000034171	1.03158	5.59201	1.01096e-10	1.69086e-08	Faah	fatty acid amide hydrolase [Source:MGI Symbol;Acc:MGI:109609]	protein_coding
ENSMUSG00000047798	0.677347	4.88047	0.000455275	0.0112021	Cd300lf	CD300 antigen like family member F [Source:MGI Symbol;Acc:MGI:2442359]	protein_coding
ENSMUSG00000045954	1.953	0.515362	0.00202795	0.0360382	Sdpr	serum deprivation response [Source:MGI Symbol;Acc:MGI:99513]	protein_coding
ENSMUSG00000004609	1.67738	-0.185078	0.00293388	0.0470454	Cd33	CD33 antigen [Source:MGI Symbol;Acc:MGI:99440]	protein_coding
ENSMUSG00000000552	0.633406	5.95191	0.000454478	0.0112021	Zfp385a	zinc finger protein 385A [Source:MGI Symbol;Acc:MGI:1352495]	protein_coding
ENSMUSG00000032679	1.80048	1.53739	0.000141834	0.0043381	Cd59a	CD59a antigen [Source:MGI Symbol;Acc:MGI:109177]	protein_coding
ENSMUSG00000020100	0.672753	6.29854	7.06197e-07	5.42499e-05	Slc29a3	solute carrier family 29 (nucleoside transporters), member 3 [Source:MGI Symbol;Acc:MGI:1918529]	protein_coding
ENSMUSG00000024843	1.21296	5.71398	5.46742e-13	1.53704e-10	Chka	choline kinase alpha [Source:MGI Symbol;Acc:MGI:107760]	protein_coding
ENSMUSG00000013236	0.899917	6.1492	2.39176e-10	3.85394e-08	Ptprs	protein tyrosine phosphatase, receptor type, S [Source:MGI Symbol;Acc:MGI:97815]	protein_coding
ENSMUSG00000042439	1.69782	1.5098	5.77895e-05	0.00215698	Zfp532	zinc finger protein 532 [Source:MGI Symbol;Acc:MGI:3036282]	protein_coding
ENSMUSG00000022176	2.65236	0.350975	6.12008e-06	0.000338693	Rem2	rad and gem related GTP binding protein 2 [Source:MGI Symbol;Acc:MGI:2155260]	protein_coding
ENSMUSG00000024402	0.475518	6.21024	0.000699345	0.015715	Lta	lymphotoxin A [Source:MGI Symbol;Acc:MGI:104797]	protein_coding
ENSMUSG00000024521	1.20405	5.59628	2.11939e-05	0.000946063	Pmaip1	phorbol-12-myristate-13-acetate-induced protein 1 [Source:MGI Symbol;Acc:MGI:1930146]	protein_coding
ENSMUSG00000028691	0.606608	6.69863	0.000265422	0.00726092	Prdx1	peroxiredoxin 1 [Source:MGI Symbol;Acc:MGI:99523]	protein_coding
ENSMUSG00000038738	0.892177	5.67259	2.70816e-08	2.81756e-06	Shank1	SH3/ankyrin domain gene 1 [Source:MGI Symbol;Acc:MGI:3613677]	protein_coding
ENSMUSG00000030844	1.40268	4.81886	1.03311e-12	2.52787e-10	Rgs10	regulator of G-protein signalling 10 [Source:MGI Symbol;Acc:MGI:1915115]	protein_coding
ENSMUSG00000016255	2.27526	3.20208	7.39256e-05	0.00259781	Tubb1	tubulin, beta 1 class VI [Source:MGI Symbol;Acc:MGI:107814]	protein_coding
ENSMUSG00000026822	2.80622	2.03989	0.00234933	0.0402094	Lcn2	lipocalin 2 [Source:MGI Symbol;Acc:MGI:96757]	protein_coding
ENSMUSG00000002881	0.498012	6.51536	8.07408e-05	0.0027638	Nab1	Ngfi-A binding protein 1 [Source:MGI Symbol;Acc:MGI:107564]	protein_coding
ENSMUSG00000030847	1.06451	1.56446	0.00280422	0.0456869	Bag3	BCL2-associated athanogene 3 [Source:MGI Symbol;Acc:MGI:1352493]	protein_coding
ENSMUSG00000028413	0.576268	6.98647	8.22117e-06	0.000426006	B4galt1	UDP-Gal:betaGlcNAc beta 1,4- galactosyltransferase, polypeptide 1 [Source:MGI Symbol;Acc:MGI:95705]	protein_coding
ENSMUSG00000046008	6.26066	6.83326	0.00229503	0.0395362	Pnlip	pancreatic lipase [Source:MGI Symbol;Acc:MGI:97722]	protein_coding
ENSMUSG00000025091	5.0167	1.30035	0.000535498	0.0127948	Pnliprp2	pancreatic lipase-related protein 2 [Source:MGI Symbol;Acc:MGI:1336202]	protein_coding
ENSMUSG00000073409	0.622909	9.59753	5.78642e-06	0.000322599	H2-Q6	histocompatibility 2, Q region locus 6 [Source:MGI Symbol;Acc:MGI:95935]	protein_coding
ENSMUSG00000060550	0.745879	8.49335	3.04685e-07	2.51612e-05	H2-Q7	histocompatibility 2, Q region locus 7 [Source:MGI Symbol;Acc:MGI:95936]	protein_coding
ENSMUSG00000073771	0.735481	4.42595	0.00021662	0.00614206	Btbd19	BTB (POZ) domain containing 19 [Source:MGI Symbol;Acc:MGI:1925861]	protein_coding
ENSMUSG00000029772	0.936371	6.28273	1.00961e-09	1.4042e-07	Ahcyl2	S-adenosylhomocysteine hydrolase-like 2 [Source:MGI Symbol;Acc:MGI:1921590]	protein_coding
ENSMUSG00000028076	1.07397	6.28314	7.02887e-13	1.93484e-10	Cd1d1	CD1d1 antigen [Source:MGI Symbol;Acc:MGI:107674]	protein_coding
ENSMUSG00000026604	0.65375	5.70579	0.000736311	0.016351	Ptpn14	protein tyrosine phosphatase, non-receptor type 14 [Source:MGI Symbol;Acc:MGI:102467]	protein_coding
ENSMUSG00000026603	0.763997	3.98985	0.000906943	0.0193421	Smyd2	SET and MYND domain containing 2 [Source:MGI Symbol;Acc:MGI:1915889]	protein_coding
ENSMUSG00000027646	1.53889	1.19343	0.000505663	0.0122539	Src	Rous sarcoma oncogene [Source:MGI Symbol;Acc:MGI:98397]	protein_coding
ENSMUSG00000010175	3.90402	0.672903	1.98032e-09	2.61659e-07	Prox1	prospero homeobox 1 [Source:MGI Symbol;Acc:MGI:97772]	protein_coding
ENSMUSG00000024899	2.01915	0.0475832	0.000167784	0.00500436	Papss2	3'-phosphoadenosine 5'-phosphosulfate synthase 2 [Source:MGI Symbol;Acc:MGI:1330223]	protein_coding
ENSMUSG00000020279	0.807723	7.87737	7.72341e-05	0.00267145	Il9r	interleukin 9 receptor [Source:MGI Symbol;Acc:MGI:96564]	protein_coding
ENSMUSG00000040268	0.570384	5.89094	8.05571e-05	0.0027638	Plekha1	pleckstrin homology domain containing, family A (phosphoinositide binding specific) member 1 [Source:MGI Symbol;Acc:MGI:2442213]	protein_coding
ENSMUSG00000047517	5.01614	3.67041	0.00222017	0.0384975	Dmbt1	deleted in malignant brain tumors 1 [Source:MGI Symbol;Acc:MGI:106210]	protein_coding
ENSMUSG00000048031	1.1339	6.94704	1.68824e-14	5.71966e-12	Fcrl5	Fc receptor-like 5 [Source:MGI Symbol;Acc:MGI:3053558]	protein_coding
ENSMUSG00000040205	5.0071	-0.0151525	0.0011821	0.0239808	Cuzd1	CUB and zona pellucida-like domains 1 [Source:MGI Symbol;Acc:MGI:1202881]	protein_coding
ENSMUSG00000035164	1.3045	4.5678	1.44775e-08	1.5941e-06	Zc3h12c	zinc finger CCCH type containing 12C [Source:MGI Symbol;Acc:MGI:3026959]	protein_coding
ENSMUSG00000026627	0.532022	6.13708	0.000237814	0.00663083	Tmem206	transmembrane protein 206 [Source:MGI Symbol;Acc:MGI:1914200]	protein_coding
ENSMUSG00000040463	0.468826	8.71639	0.000550103	0.013026	Mybbp1a	MYB binding protein (P160) 1a [Source:MGI Symbol;Acc:MGI:106181]	protein_coding
ENSMUSG00000086000	1.00986	3.49862	0.00178303	0.0327507	Gm12493	predicted gene 12493 [Source:MGI Symbol;Acc:MGI:3651194]	antisense
ENSMUSG00000006389	2.21066	1.24788	7.68424e-05	0.00266488	Mpl	myeloproliferative leukemia virus oncogene [Source:MGI Symbol;Acc:MGI:97076]	protein_coding
ENSMUSG00000028469	1.27505	2.13324	0.000889924	0.0190576	Npr2	natriuretic peptide receptor 2 [Source:MGI Symbol;Acc:MGI:97372]	protein_coding
ENSMUSG00000029522	3.83361	-0.221603	0.00262342	0.0436564	Pla2g1b	phospholipase A2, group IB, pancreas [Source:MGI Symbol;Acc:MGI:101842]	protein_coding
ENSMUSG00000024164	0.994955	4.00277	0.00209866	0.0367767	C3	complement component 3 [Source:MGI Symbol;Acc:MGI:88227]	protein_coding
ENSMUSG00000046961	2.77134	2.95038	7.63991e-18	4.38896e-15	Gpr156	G protein-coupled receptor 156 [Source:MGI Symbol;Acc:MGI:2653880]	protein_coding
ENSMUSG00000030342	1.3568	4.7188	7.75637e-08	7.26843e-06	Cd9	CD9 antigen [Source:MGI Symbol;Acc:MGI:88348]	protein_coding
ENSMUSG00000057113	0.592271	8.31252	0.000307345	0.0081874	Npm1	nucleophosmin 1 [Source:MGI Symbol;Acc:MGI:106184]	protein_coding
ENSMUSG00000001930	2.12624	3.70123	2.35854e-07	1.97237e-05	Vwf	Von Willebrand factor homolog [Source:MGI Symbol;Acc:MGI:98941]	protein_coding
ENSMUSG00000063077	0.650233	4.53875	0.00160648	0.0304103	Kif1b	kinesin family member 1B [Source:MGI Symbol;Acc:MGI:108426]	protein_coding
ENSMUSG00000059654	4.47598	1.17949	0.00203157	0.0360382	Reg1	regenerating islet-derived 1 [Source:MGI Symbol;Acc:MGI:97895]	protein_coding
ENSMUSG00000094924	0.85261	6.50072	5.63942e-07	4.43534e-05	Cr2	complement receptor 2 [Source:MGI Symbol;Acc:MGI:88489]	protein_coding
ENSMUSG00000041841	0.522763	6.64829	0.000345017	0.00897383	Rpl37	ribosomal protein L37 [Source:MGI Symbol;Acc:MGI:1914531]	protein_coding
ENSMUSG00000053310	1.42345	4.13324	5.21804e-05	0.00199266	Nrgn	neurogranin [Source:MGI Symbol;Acc:MGI:1927184]	protein_coding
ENSMUSG00000003283	0.954873	8.38345	5.09957e-11	8.98408e-09	Hck	hemopoietic cell kinase [Source:MGI Symbol;Acc:MGI:96052]	protein_coding
ENSMUSG00000036241	0.502052	7.02462	9.23404e-05	0.00309668	Ube2r2	ubiquitin-conjugating enzyme E2R 2 [Source:MGI Symbol;Acc:MGI:1914865]	protein_coding
ENSMUSG00000037031	1.90195	3.63638	2.63146e-08	2.75949e-06	Tspan15	tetraspanin 15 [Source:MGI Symbol;Acc:MGI:1917673]	protein_coding
ENSMUSG00000082209	0.506228	7.96987	0.000703128	0.0157465	Eif4a-ps4	eukaryotic translation initiation factor 4A, pseudogene 4 [Source:MGI Symbol;Acc:MGI:1195958]	pseudogene
ENSMUSG00000075122	2.08487	1.87237	3.03521e-08	3.0382e-06	Cd80	CD80 antigen [Source:MGI Symbol;Acc:MGI:101775]	protein_coding
ENSMUSG00000046876	1.12975	5.21409	1.27434e-08	1.42694e-06	Atxn1	ataxin 1 [Source:MGI Symbol;Acc:MGI:104783]	protein_coding
ENSMUSG00000021550	0.512066	5.09244	0.00306689	0.0482989	2210016F16Rik	RIKEN cDNA 2210016F16 gene [Source:MGI Symbol;Acc:MGI:1917403]	protein_coding
ENSMUSG00000038152	1.63956	1.12235	0.001864	0.0338312	5033430I15Rik	RIKEN cDNA 5033430I15 gene [Source:MGI Symbol;Acc:MGI:1923250]	lincRNA
ENSMUSG00000048142	1.42823	1.81041	9.3254e-05	0.00311941	Nat8l	N-acetyltransferase 8-like [Source:MGI Symbol;Acc:MGI:2447776]	protein_coding
ENSMUSG00000001025	2.08714	3.73379	1.80156e-16	9.15537e-14	S100a6	S100 calcium binding protein A6 (calcyclin) [Source:MGI Symbol;Acc:MGI:1339467]	protein_coding
ENSMUSG00000056071	2.61607	2.99881	0.00124822	0.024989	S100a9	S100 calcium binding protein A9 (calgranulin B) [Source:MGI Symbol;Acc:MGI:1338947]	protein_coding
ENSMUSG00000045102	1.57122	0.350975	0.00310192	0.0487344	Poln	DNA polymerase N [Source:MGI Symbol;Acc:MGI:2675617]	protein_coding
ENSMUSG00000030068	1.75259	1.31954	1.27899e-05	0.000624823	Gm20696	predicted gene 20696 [Source:MGI Symbol;Acc:MGI:5313143]	protein_coding
ENSMUSG00000058603	0.680274	7.15644	0.00177332	0.0327507	Rpl28-ps1	ribosomal protein L28, pseudogene 1 [Source:MGI Symbol;Acc:MGI:3705349]	processed_pseudogene
ENSMUSG00000056427	1.8217	0.712163	0.00031786	0.00841661	Slit3	slit homolog 3 (Drosophila) [Source:MGI Symbol;Acc:MGI:1315202]	protein_coding
ENSMUSG00000032285	1.30215	2.22431	0.000166758	0.00498501	Dnaja4	DnaJ (Hsp40) homolog, subfamily A, member 4 [Source:MGI Symbol;Acc:MGI:1927638]	protein_coding
ENSMUSG00000021375	1.30602	4.73736	4.23386e-11	7.55973e-09	Kif13a	kinesin family member 13A [Source:MGI Symbol;Acc:MGI:1098264]	protein_coding
ENSMUSG00000028656	0.45	10.0911	0.000499404	0.0121298	Cap1	CAP, adenylate cyclase-associated protein 1 (yeast) [Source:MGI Symbol;Acc:MGI:88262]	protein_coding
ENSMUSG00000027133	0.597456	6.07678	0.000742163	0.0163983	Nop10	NOP10 ribonucleoprotein [Source:MGI Symbol;Acc:MGI:1913431]	protein_coding
ENSMUSG00000028654	1.38814	1.7314	0.002687	0.0442134	Mycl	v-myc myelocytomatosis viral oncogene homolog, lung carcinoma derived (avian) [Source:MGI Symbol;Acc:MGI:96799]	protein_coding
ENSMUSG00000039953	1.3408	4.82671	1.0259e-12	2.52787e-10	Clstn1	calsyntenin 1 [Source:MGI Symbol;Acc:MGI:1929895]	protein_coding
ENSMUSG00000032744	4.78666	2.70731	6.41487e-22	5.29748e-19	Heyl	hairy/enhancer-of-split related with YRPW motif-like [Source:MGI Symbol;Acc:MGI:1860511]	protein_coding
ENSMUSG00000000184	0.496781	7.62026	0.000102084	0.00334699	Ccnd2	cyclin D2 [Source:MGI Symbol;Acc:MGI:88314]	protein_coding
ENSMUSG00000033192	0.688117	4.3649	0.0011762	0.0239462	Lpcat2	lysophosphatidylcholine acyltransferase 2 [Source:MGI Symbol;Acc:MGI:3606214]	protein_coding
ENSMUSG00000028480	0.59127	4.61453	0.00279719	0.0456287	Glipr2	GLI pathogenesis-related 2 [Source:MGI Symbol;Acc:MGI:1917770]	protein_coding
ENSMUSG00000071553	5.3862	2.68282	0.000202754	0.00584931	Cpa2	carboxypeptidase A2, pancreatic [Source:MGI Symbol;Acc:MGI:3617840]	protein_coding
ENSMUSG00000052062	0.918903	2.59628	0.00258363	0.0430485	Pard3b	par-3 family cell polarity regulator beta [Source:MGI Symbol;Acc:MGI:1919301]	protein_coding
ENSMUSG00000031320	0.461105	9.15182	0.000989096	0.0206787	Rps4x	ribosomal protein S4, X-linked [Source:MGI Symbol;Acc:MGI:98158]	protein_coding
ENSMUSG00000011463	5.92997	4.98735	0.000638584	0.0145476	Cpb1	carboxypeptidase B1 (tissue) [Source:MGI Symbol;Acc:MGI:1923953]	protein_coding
ENSMUSG00000016933	0.609761	6.02389	0.000135531	0.00419384	Plcg1	phospholipase C, gamma 1 [Source:MGI Symbol;Acc:MGI:97615]	protein_coding
ENSMUSG00000034007	0.550168	4.8615	0.00299547	0.0475996	Scaper	S phase cyclin A-associated protein in the ER [Source:MGI Symbol;Acc:MGI:1925976]	protein_coding
ENSMUSG00000027072	2.57206	0.458779	0.000152717	0.00462809	Prg3	proteoglycan 3 [Source:MGI Symbol;Acc:MGI:1858200]	protein_coding
ENSMUSG00000071637	1.62015	0.56981	0.00302314	0.0478954	Cebpd	CCAAT/enhancer binding protein (C/EBP), delta [Source:MGI Symbol;Acc:MGI:103573]	pseudogene
ENSMUSG00000025969	1.49225	3.40887	3.36622e-05	0.00138993	Nrp2	neuropilin 2 [Source:MGI Symbol;Acc:MGI:1100492]	protein_coding
ENSMUSG00000020326	0.424385	6.68297	0.00154074	0.0294852	Ccng1	cyclin G1 [Source:MGI Symbol;Acc:MGI:102890]	protein_coding
ENSMUSG00000028037	1.48926	2.07042	3.43438e-05	0.00141366	Ifi44	interferon-induced protein 44 [Source:MGI Symbol;Acc:MGI:2443016]	protein_coding
ENSMUSG00000053835	0.568147	6.67942	0.00238436	0.0407098	H2-T24	histocompatibility 2, T region locus 24 [Source:MGI Symbol;Acc:MGI:95958]	protein_coding
ENSMUSG00000074305	0.613734	5.96721	7.35923e-05	0.00259781	Peak1	pseudopodium-enriched atypical kinase 1 [Source:MGI Symbol;Acc:MGI:2442366]	protein_coding
ENSMUSG00000031486	1.82652	0.841723	0.000797619	0.0173964	Gpr124	G protein-coupled receptor 124 [Source:MGI Symbol;Acc:MGI:1925810]	protein_coding
ENSMUSG00000055541	1.41002	3.3322	1.3799e-06	9.20838e-05	Lair1	leukocyte-associated Ig-like receptor 1 [Source:MGI Symbol;Acc:MGI:105492]	protein_coding
ENSMUSG00000024330	0.651889	4.89814	0.0023291	0.0399668	Col11a2	collagen, type XI, alpha 2 [Source:MGI Symbol;Acc:MGI:88447]	protein_coding
ENSMUSG00000086324	1.20635	2.69267	0.000715433	0.015941	Gm15564	predicted gene 15564 [Source:MGI Symbol;Acc:MGI:3783013]	antisense
ENSMUSG00000048612	1.97578	7.50667	1.91932e-34	5.07198e-31	Myof	myoferlin [Source:MGI Symbol;Acc:MGI:1919192]	protein_coding
ENSMUSG00000018378	1.07728	3.77377	3.56011e-06	0.000213817	Cuedc1	CUE domain containing 1 [Source:MGI Symbol;Acc:MGI:2144281]	protein_coding
ENSMUSG00000031766	1.31703	1.41781	0.000678637	0.0153279	Slc12a3	solute carrier family 12, member 3 [Source:MGI Symbol;Acc:MGI:108114]	protein_coding
ENSMUSG00000021279	0.872878	4.67104	4.79786e-05	0.00187107	Cdc42bpb	CDC42 binding protein kinase beta [Source:MGI Symbol;Acc:MGI:2136459]	protein_coding
ENSMUSG00000029104	0.508989	8.00029	7.11116e-05	0.0025258	Htt	huntingtin [Source:MGI Symbol;Acc:MGI:96067]	protein_coding
ENSMUSG00000072894	1.30657	2.74566	3.1942e-05	0.0013356	Ppp1r2-ps2	protein phosphatase 1, regulatory (inhibitor) subunit 2, pseudogene 2 [Source:MGI Symbol;Acc:MGI:3647847]	pseudogene
ENSMUSG00000069516	1.06849	6.26097	0.000195123	0.00568621	Lyz2	lysozyme 2 [Source:MGI Symbol;Acc:MGI:96897]	protein_coding
ENSMUSG00000071713	0.634845	5.74802	2.05141e-05	0.000929489	Csf2rb	colony stimulating factor 2 receptor, beta, low-affinity (granulocyte-macrophage) [Source:MGI Symbol;Acc:MGI:1339759]	protein_coding
ENSMUSG00000018428	0.801322	3.25455	0.00154566	0.0295128	Akap1	A kinase (PRKA) anchor protein 1 [Source:MGI Symbol;Acc:MGI:104729]	protein_coding
ENSMUSG00000079491	1.24769	7.03917	3.14662e-21	2.44567e-18	H2-T10	histocompatibility 2, T region locus 10 [Source:MGI Symbol;Acc:MGI:95942]	protein_coding
ENSMUSG00000092277	1.52803	1.74092	0.000154912	0.00467111	Gm19684	predicted gene, 19684 [Source:MGI Symbol;Acc:MGI:5011869]	protein_coding
ENSMUSG00000025956	0.979158	2.64274	0.00211319	0.0369821	Mettl21a	methyltransferase like 21A [Source:MGI Symbol;Acc:MGI:1914349]	protein_coding
ENSMUSG00000070880	0.947548	3.78876	0.000327468	0.00858498	Gad1	glutamate decarboxylase 1 [Source:MGI Symbol;Acc:MGI:95632]	protein_coding
ENSMUSG00000031779	3.0962	2.19343	6.46327e-16	2.9448e-13	Ccl22	chemokine (C-C motif) ligand 22 [Source:MGI Symbol;Acc:MGI:1306779]	protein_coding
ENSMUSG00000054426	0.774036	3.91295	0.00204233	0.036125	A930005H10Rik	RIKEN cDNA A930005H10 gene [Source:MGI Symbol;Acc:MGI:1915411]	processed_transcript
ENSMUSG00000030447	0.866943	6.45842	4.19526e-08	4.07588e-06	Cyfip1	cytoplasmic FMR1 interacting protein 1 [Source:MGI Symbol;Acc:MGI:1338801]	protein_coding
ENSMUSG00000033554	0.965	6.23909	1.3081e-09	1.8004e-07	Dph5	DPH5 homolog (S. cerevisiae) [Source:MGI Symbol;Acc:MGI:1916990]	protein_coding
ENSMUSG00000037887	2.41837	1.16542	3.61463e-06	0.000215135	Dusp8	dual specificity phosphatase 8 [Source:MGI Symbol;Acc:MGI:106626]	protein_coding
ENSMUSG00000042763	1.9789	0.234461	7.96453e-05	0.0027405	Maneal	mannosidase, endo-alpha-like [Source:MGI Symbol;Acc:MGI:2684896]	protein_coding
ENSMUSG00000006575	2.18763	1.85932	1.60254e-08	1.7356e-06	Rundc3a	RUN domain containing 3A [Source:MGI Symbol;Acc:MGI:1858752]	protein_coding
ENSMUSG00000022010	0.892595	5.8794	0.000155197	0.00467111	Tsc22d1	TSC22 domain family, member 1 [Source:MGI Symbol;Acc:MGI:109127]	protein_coding
ENSMUSG00000002324	1.25475	3.86259	1.38703e-07	1.2383e-05	Rec8	REC8 meiotic recombination protein [Source:MGI Symbol;Acc:MGI:1929645]	protein_coding
ENSMUSG00000031788	1.4643	3.05714	5.01867e-08	4.80519e-06	Kifc3	kinesin family member C3 [Source:MGI Symbol;Acc:MGI:109202]	protein_coding
ENSMUSG00000029765	2.70426	1.15121	0.000232291	0.00654426	Plxna4	plexin A4 [Source:MGI Symbol;Acc:MGI:2179061]	protein_coding
ENSMUSG00000030103	1.06177	7.50125	0.000406866	0.0102987	Bhlhe40	basic helix-loop-helix family, member e40 [Source:MGI Symbol;Acc:MGI:1097714]	protein_coding
ENSMUSG00000040722	1.49964	0.611935	0.00101387	0.0211632	Scamp5	secretory carrier membrane protein 5 [Source:MGI Symbol;Acc:MGI:1928948]	protein_coding
ENSMUSG00000029401	0.822213	6.65034	3.60244e-06	0.000215135	Rilpl2	Rab interacting lysosomal protein-like 2 [Source:MGI Symbol;Acc:MGI:1933112]	protein_coding
ENSMUSG00000029392	1.33779	2.30678	0.00172517	0.0322174	Rilpl1	Rab interacting lysosomal protein-like 1 [Source:MGI Symbol;Acc:MGI:1922945]	protein_coding
ENSMUSG00000030104	0.463198	7.70891	0.000539485	0.01286	Edem1	ER degradation enhancer, mannosidase alpha-like 1 [Source:MGI Symbol;Acc:MGI:2180139]	protein_coding
ENSMUSG00000035637	0.535327	5.55268	0.000935353	0.0198058	Grhpr	glyoxylate reductase/hydroxypyruvate reductase [Source:MGI Symbol;Acc:MGI:1923488]	protein_coding
ENSMUSG00000034708	1.05718	7.45869	3.36381e-17	1.77784e-14	Grn	granulin [Source:MGI Symbol;Acc:MGI:95832]	protein_coding
ENSMUSG00000026003	0.434512	6.24872	0.00127911	0.0254149	Acadl	acyl-Coenzyme A dehydrogenase, long-chain [Source:MGI Symbol;Acc:MGI:87866]	protein_coding
ENSMUSG00000019256	1.09569	5.04326	1.47428e-08	1.60989e-06	Ahr	aryl-hydrocarbon receptor [Source:MGI Symbol;Acc:MGI:105043]	protein_coding
ENSMUSG00000009246	0.889183	3.3463	0.00115775	0.023607	Trpm5	transient receptor potential cation channel, subfamily M, member 5 [Source:MGI Symbol;Acc:MGI:1861718]	protein_coding
ENSMUSG00000070056	0.809047	6.68375	1.25689e-08	1.41943e-06	Mfhas1	malignant fibrous histiocytoma amplified sequence 1 [Source:MGI Symbol;Acc:MGI:1098644]	protein_coding
ENSMUSG00000080921	1.15558	6.40925	0.0024996	0.0420194	Rpl38-ps2	ribosomal protein L38, pseudogene 2 [Source:MGI Symbol;Acc:MGI:3646625]	processed_pseudogene
ENSMUSG00000034664	1.57781	4.52435	1.41119e-05	0.000678038	Itga2b	integrin alpha 2b [Source:MGI Symbol;Acc:MGI:96601]	protein_coding
ENSMUSG00000038264	1.14195	6.97214	8.08253e-11	1.38694e-08	Sema7a	sema domain, immunoglobulin domain (Ig), and GPI membrane anchor, (semaphorin) 7A [Source:MGI Symbol;Acc:MGI:1306826]	protein_coding
ENSMUSG00000037679	0.46148	6.13234	0.00288745	0.0465835	Inf2	inverted formin, FH2 and WH2 domain containing [Source:MGI Symbol;Acc:MGI:1917685]	protein_coding
ENSMUSG00000039395	1.18243	4.17599	1.61143e-07	1.41945e-05	Mreg	melanoregulin [Source:MGI Symbol;Acc:MGI:2151839]	protein_coding
ENSMUSG00000036256	1.58892	0.548277	0.000718062	0.0159726	Igfbp7	insulin-like growth factor binding protein 7 [Source:MGI Symbol;Acc:MGI:1352480]	protein_coding
ENSMUSG00000043099	1.87666	2.64528	5.43658e-07	4.32732e-05	Hic1	hypermethylated in cancer 1 [Source:MGI Symbol;Acc:MGI:1338010]	protein_coding
ENSMUSG00000045287	1.52725	2.24788	7.9765e-06	0.000421574	Rtn4rl1	reticulon 4 receptor-like 1 [Source:MGI Symbol;Acc:MGI:2661375]	protein_coding
ENSMUSG00000050390	1.6597	0.0779569	0.00241884	0.0410046	C77080	expressed sequence C77080 [Source:MGI Symbol;Acc:MGI:2140651]	protein_coding
ENSMUSG00000070348	0.699402	4.18996	0.00103848	0.0215408	Ccnd1	cyclin D1 [Source:MGI Symbol;Acc:MGI:88313]	protein_coding
ENSMUSG00000024818	0.435493	5.83312	0.00310645	0.0487476	Slc25a45	solute carrier family 25, member 45 [Source:MGI Symbol;Acc:MGI:2147731]	protein_coding
ENSMUSG00000045636	1.74175	1.07042	0.00187565	0.0339493	Mtus1	mitochondrial tumor suppressor 1 [Source:MGI Symbol;Acc:MGI:2142572]	protein_coding
ENSMUSG00000032766	1.67484	2.44428	0.000237097	0.00663083	Gng11	guanine nucleotide binding protein (G protein), gamma 11 [Source:MGI Symbol;Acc:MGI:1913316]	protein_coding
ENSMUSG00000058163	1.88688	3.30838	3.99841e-08	3.91341e-06	Gm5431	predicted gene 5431 [Source:MGI Symbol;Acc:MGI:3645205]	protein_coding
ENSMUSG00000034707	0.420492	8.26819	0.00135095	0.0266023	Gns	glucosamine (N-acetyl)-6-sulfatase [Source:MGI Symbol;Acc:MGI:1922862]	protein_coding
ENSMUSG00000025008	1.25897	3.56714	9.77804e-07	6.92682e-05	Tctn3	tectonic family member 3 [Source:MGI Symbol;Acc:MGI:1914840]	protein_coding
ENSMUSG00000023915	0.821045	4.33062	0.000111853	0.00357075	Tnfrsf21	tumor necrosis factor receptor superfamily, member 21 [Source:MGI Symbol;Acc:MGI:2151075]	protein_coding
ENSMUSG00000053158	0.639508	6.06995	3.35744e-06	0.000203495	Fes	feline sarcoma oncogene [Source:MGI Symbol;Acc:MGI:95514]	protein_coding
ENSMUSG00000026167	1.73813	4.32351	3.56704e-15	1.52037e-12	Wnt10a	wingless related MMTV integration site 10a [Source:MGI Symbol;Acc:MGI:108071]	protein_coding
ENSMUSG00000023963	2.23863	4.82055	8.66099e-28	1.14438e-24	Cyp39a1	cytochrome P450, family 39, subfamily a, polypeptide 1 [Source:MGI Symbol;Acc:MGI:1927096]	protein_coding
ENSMUSG00000039713	0.725238	3.42669	0.00303688	0.0480554	Plekhg5	pleckstrin homology domain containing, family G (with RhoGef domain) member 5 [Source:MGI Symbol;Acc:MGI:2652860]	protein_coding
ENSMUSG00000023961	2.73535	3.18299	1.89911e-14	6.27324e-12	Enpp4	ectonucleotide pyrophosphatase/phosphodiesterase 4 [Source:MGI Symbol;Acc:MGI:2682634]	protein_coding
ENSMUSG00000038623	0.84687	7.23961	1.67002e-11	3.19796e-09	Tm6sf1	transmembrane 6 superfamily member 1 [Source:MGI Symbol;Acc:MGI:1933209]	protein_coding
ENSMUSG00000095105	1.53719	5.99284	3.22624e-12	7.34972e-10	Edaradd	EDAR (ectodysplasin-A receptor)-associated death domain [Source:MGI Symbol;Acc:MGI:1931001]	protein_coding
ENSMUSG00000025104	3.16993	1.30678	4.51105e-10	6.85108e-08	Hdgfrp3	hepatoma-derived growth factor, related protein 3 [Source:MGI Symbol;Acc:MGI:1352760]	protein_coding
ENSMUSG00000028943	1.46223	1.47599	0.000533474	0.0127696	Espn	espin [Source:MGI Symbol;Acc:MGI:1861630]	protein_coding
ENSMUSG00000044017	2.20708	0.0165564	0.000136022	0.00419921	Gpr133	G protein-coupled receptor 133 [Source:MGI Symbol;Acc:MGI:3041203]	protein_coding
ENSMUSG00000038459	0.536196	5.44136	0.000827711	0.0179288	Abhd17c	abhydrolase domain containing 17C [Source:MGI Symbol;Acc:MGI:1917428]	protein_coding
ENSMUSG00000024222	0.717841	6.19625	5.31509e-05	0.00201972	Fkbp5	FK506 binding protein 5 [Source:MGI Symbol;Acc:MGI:104670]	protein_coding
ENSMUSG00000030203	1.7059	6.44574	1.50086e-27	1.8028e-24	Dusp16	dual specificity phosphatase 16 [Source:MGI Symbol;Acc:MGI:1917936]	protein_coding
ENSMUSG00000005397	0.912339	5.78273	1.54732e-06	0.000101212	Nid1	nidogen 1 [Source:MGI Symbol;Acc:MGI:97342]	protein_coding
ENSMUSG00000019726	0.569801	8.11132	0.000431088	0.0107674	Lyst	lysosomal trafficking regulator [Source:MGI Symbol;Acc:MGI:107448]	protein_coding
ENSMUSG00000024225	5.55367	2.18299	0.000590685	0.0136925	Clps	colipase, pancreatic [Source:MGI Symbol;Acc:MGI:88421]	protein_coding
ENSMUSG00000037089	0.453754	6.27394	0.000566846	0.0133745	Slc35b2	solute carrier family 35, member B2 [Source:MGI Symbol;Acc:MGI:1921086]	protein_coding
ENSMUSG00000032652	0.793785	6.12712	2.49891e-08	2.64145e-06	Crebl2	cAMP responsive element binding protein-like 2 [Source:MGI Symbol;Acc:MGI:1889385]	protein_coding
ENSMUSG00000044534	0.721877	4.80644	0.00181543	0.0329948	Ackr2	atypical chemokine receptor 2 [Source:MGI Symbol;Acc:MGI:1891697]	protein_coding
ENSMUSG00000028874	0.561292	6.27189	3.56607e-05	0.00145427	Fgr	Gardner-Rasheed feline sarcoma viral (Fgr) oncogene homolog [Source:MGI Symbol;Acc:MGI:95527]	protein_coding
ENSMUSG00000039358	3.11457	2.07042	6.65157e-10	9.76525e-08	Drd5	dopamine receptor D5 [Source:MGI Symbol;Acc:MGI:94927]	protein_coding
ENSMUSG00000002083	1.23495	3.89601	2.45293e-06	0.00015288	Bbc3	BCL2 binding component 3 [Source:MGI Symbol;Acc:MGI:2181667]	protein_coding
ENSMUSG00000017737	2.33676	1.74092	5.95293e-05	0.0021971	Mmp9	matrix metallopeptidase 9 [Source:MGI Symbol;Acc:MGI:97011]	protein_coding
ENSMUSG00000024772	0.659247	8.23862	6.60357e-07	5.10251e-05	Ehd1	EH-domain containing 1 [Source:MGI Symbol;Acc:MGI:1341878]	protein_coding
ENSMUSG00000024769	0.58079	5.29713	0.000988434	0.0206787	Cdc42bpg	CDC42 binding protein kinase gamma (DMPK-like) [Source:MGI Symbol;Acc:MGI:2652845]	protein_coding
ENSMUSG00000017740	3.48192	2.06664	9.36739e-13	2.38022e-10	Slc12a5	solute carrier family 12, member 5 [Source:MGI Symbol;Acc:MGI:1862037]	protein_coding
ENSMUSG00000027583	1.01608	2.80361	0.000286445	0.00769268	Zbtb46	zinc finger and BTB domain containing 46 [Source:MGI Symbol;Acc:MGI:1919397]	protein_coding
ENSMUSG00000015702	1.17006	2.45878	0.000351029	0.00911228	Anxa9	annexin A9 [Source:MGI Symbol;Acc:MGI:1923711]	protein_coding
ENSMUSG00000006736	0.992423	5.03021	8.29772e-09	9.87728e-07	Tspan31	tetraspanin 31 [Source:MGI Symbol;Acc:MGI:1914375]	protein_coding
ENSMUSG00000048027	1.12095	2.59366	0.00106461	0.0220481	Rgmb	repulsive guidance molecule family member B [Source:MGI Symbol;Acc:MGI:1916049]	protein_coding
ENSMUSG00000000617	1.48948	4.3916	3.98929e-12	8.93399e-10	Grm6	glutamate receptor, metabotropic 6 [Source:MGI Symbol;Acc:MGI:1351343]	protein_coding
ENSMUSG00000003644	0.467575	7.71451	0.000939675	0.0198655	Rps6ka1	ribosomal protein S6 kinase polypeptide 1 [Source:MGI Symbol;Acc:MGI:104558]	protein_coding
ENSMUSG00000069662	0.626481	6.3247	0.000203997	0.00586142	Marcks	myristoylated alanine rich protein kinase C substrate [Source:MGI Symbol;Acc:MGI:96907]	protein_coding
ENSMUSG00000038608	0.451927	9.32951	0.00258106	0.0430485	Dock10	dedicator of cytokinesis 10 [Source:MGI Symbol;Acc:MGI:2146320]	protein_coding
ENSMUSG00000076934	0.565073	7.9226	0.000489561	0.0119126	Iglv1	immunoglobulin lambda variable 1 [Source:MGI Symbol;Acc:MGI:96530]	IG_LV_gene
ENSMUSG00000048827	1.26128	2.7784	0.000524731	0.0126059	Pkd1l3	polycystic kidney disease 1 like 3 [Source:MGI Symbol;Acc:MGI:2664670]	protein_coding
ENSMUSG00000076940	0.735567	6.15366	0.000927587	0.0196729	Iglv2	immunoglobulin lambda variable 2 [Source:MGI Symbol;Acc:MGI:99548]	IG_LV_gene
ENSMUSG00000024074	1.12723	4.71458	7.89614e-06	0.000420076	Crim1	cysteine rich transmembrane BMP regulator 1 (chordin like) [Source:MGI Symbol;Acc:MGI:1354756]	protein_coding
ENSMUSG00000044345	0.764492	3.49721	0.00164	0.0309369	Marveld1	MARVEL (membrane-associating) domain containing 1 [Source:MGI Symbol;Acc:MGI:2147570]	protein_coding
ENSMUSG00000079108	5.60079	1.84614	1.64275e-05	0.000764282	Srp54b	signal recognition particle 54B [Source:MGI Symbol;Acc:MGI:3714357]	protein_coding
ENSMUSG00000048481	1.59815	1.09291	0.000243065	0.00676129	Mypop	Myb-related transcription factor, partner of profilin [Source:MGI Symbol;Acc:MGI:2446472]	protein_coding
ENSMUSG00000030410	1.32189	5.03941	5.05896e-13	1.45313e-10	Dmwd	dystrophia myotonica-containing WD repeat motif [Source:MGI Symbol;Acc:MGI:94907]	protein_coding
ENSMUSG00000026219	0.405704	8.81189	0.00249164	0.0419705	Trip12	thyroid hormone receptor interactor 12 [Source:MGI Symbol;Acc:MGI:1309481]	protein_coding
ENSMUSG00000030409	2.00078	4.47599	5.52455e-11	9.60472e-09	Dmpk	dystrophia myotonica-protein kinase [Source:MGI Symbol;Acc:MGI:94906]	protein_coding
ENSMUSG00000070691	0.477381	7.22177	0.000297832	0.00795	Runx3	runt related transcription factor 3 [Source:MGI Symbol;Acc:MGI:102672]	protein_coding
ENSMUSG00000037242	0.773374	7.75516	3.50235e-08	3.45347e-06	Clic4	chloride intracellular channel 4 (mitochondrial) [Source:MGI Symbol;Acc:MGI:1352754]	protein_coding
ENSMUSG00000022283	1.17968	11.6527	4.21397e-09	5.35377e-07	Pabpc1	poly(A) binding protein, cytoplasmic 1 [Source:MGI Symbol;Acc:MGI:1349722]	protein_coding
ENSMUSG00000023067	1.20352	2.90874	5.53422e-05	0.00207738	Cdkn1a	cyclin-dependent kinase inhibitor 1A (P21) [Source:MGI Symbol;Acc:MGI:104556]	protein_coding
ENSMUSG00000026223	0.818884	5.22474	5.56897e-07	4.40615e-05	Itm2c	integral membrane protein 2C [Source:MGI Symbol;Acc:MGI:1927594]	protein_coding
ENSMUSG00000008318	0.47435	5.60217	0.00172632	0.0322174	Relt	RELT tumor necrosis factor receptor [Source:MGI Symbol;Acc:MGI:2443373]	protein_coding
ENSMUSG00000029372	2.10427	3.37869	2.04177e-06	0.000129701	Ppbp	pro-platelet basic protein [Source:MGI Symbol;Acc:MGI:1888712]	protein_coding
ENSMUSG00000029373	1.80637	3.20035	0.000132314	0.00411356	Pf4	platelet factor 4 [Source:MGI Symbol;Acc:MGI:1888711]	protein_coding
ENSMUSG00000001089	1.46048	2.85494	3.007e-05	0.00127345	Luzp1	leucine zipper protein 1 [Source:MGI Symbol;Acc:MGI:107629]	protein_coding
ENSMUSG00000040229	1.32449	1.96873	0.000182546	0.00535995	Gpr34	G protein-coupled receptor 34 [Source:MGI Symbol;Acc:MGI:1346334]	protein_coding
ENSMUSG00000047810	0.971369	7.27148	7.18527e-13	1.93753e-10	Ccdc88b	coiled-coil domain containing 88B [Source:MGI Symbol;Acc:MGI:1925567]	protein_coding
ENSMUSG00000057841	0.428304	9.15677	0.00173218	0.0322811	Rpl32	ribosomal protein L32 [Source:MGI Symbol;Acc:MGI:98038]	protein_coding
ENSMUSG00000040584	1.03201	2.11138	0.00209438	0.0367672	Abcb1a	ATP-binding cassette, sub-family B (MDR/TAP), member 1A [Source:MGI Symbol;Acc:MGI:97570]	protein_coding
ENSMUSG00000023433	4.86066	3.94935	0.00294906	0.0471637	Cela3b	chymotrypsin-like elastase family, member 3B [Source:MGI Symbol;Acc:MGI:1915118]	protein_coding
ENSMUSG00000037465	0.801686	4.67415	3.33116e-05	0.00138431	Klf10	Kruppel-like factor 10 [Source:MGI Symbol;Acc:MGI:1101353]	protein_coding
ENSMUSG00000034872	1.53661	1.80133	0.000788261	0.0172439	Gipc3	GIPC PDZ domain containing family, member 3 [Source:MGI Symbol;Acc:MGI:2387006]	protein_coding
ENSMUSG00000028763	0.810849	4.73676	0.000110332	0.00354699	Hspg2	perlecan (heparan sulfate proteoglycan 2) [Source:MGI Symbol;Acc:MGI:96257]	protein_coding
ENSMUSG00000032402	0.558756	5.78647	0.00119946	0.0241961	Smad3	SMAD family member 3 [Source:MGI Symbol;Acc:MGI:1201674]	protein_coding
ENSMUSG00000028766	0.939666	4.36721	8.35549e-05	0.00284539	Alpl	alkaline phosphatase, liver/bone/kidney [Source:MGI Symbol;Acc:MGI:87983]	protein_coding
ENSMUSG00000034751	0.870654	7.3744	7.53013e-10	1.09336e-07	Mast4	microtubule associated serine/threonine kinase family member 4 [Source:MGI Symbol;Acc:MGI:1918885]	protein_coding
ENSMUSG00000038543	0.580162	4.53465	0.00240828	0.0410046	BC028528	cDNA sequence BC028528 [Source:MGI Symbol;Acc:MGI:2385885]	protein_coding
ENSMUSG00000005198	0.437697	10.0178	0.000926846	0.0196729	Polr2a	polymerase (RNA) II (DNA directed) polypeptide A [Source:MGI Symbol;Acc:MGI:98086]	protein_coding
ENSMUSG00000030123	1.71758	6.89107	1.63822e-11	3.1832e-09	Plxnd1	plexin D1 [Source:MGI Symbol;Acc:MGI:2154244]	protein_coding
ENSMUSG00000025203	0.548601	7.60999	1.59216e-05	0.000746001	Scd2	stearoyl-Coenzyme A desaturase 2 [Source:MGI Symbol;Acc:MGI:98240]	protein_coding
ENSMUSG00000051790	1.58166	2.30035	1.11701e-05	0.000552775	Nlgn2	neuroligin 2 [Source:MGI Symbol;Acc:MGI:2681835]	protein_coding
ENSMUSG00000060639	1.35009	3.31795	9.80334e-07	6.92682e-05	Hist1h4i	histone cluster 1, H4i [Source:MGI Symbol;Acc:MGI:2448432]	protein_coding
ENSMUSG00000046731	0.687949	3.92658	0.00308329	0.0484994	Kctd11	potassium channel tetramerisation domain containing 11 [Source:MGI Symbol;Acc:MGI:2448712]	protein_coding
ENSMUSG00000038679	0.74869	4.01754	0.00176064	0.0326733	Trps1	trichorhinophalangeal syndrome I (human) [Source:MGI Symbol;Acc:MGI:1927616]	protein_coding
ENSMUSG00000044337	2.77625	5.22006	3.15755e-53	4.17207e-49	Ackr3	atypical chemokine receptor 3 [Source:MGI Symbol;Acc:MGI:109562]	protein_coding
ENSMUSG00000020712	1.2413	1.44719	0.00288433	0.0465835	Tcam1	testicular cell adhesion molecule 1 [Source:MGI Symbol;Acc:MGI:1923120]	protein_coding
ENSMUSG00000043439	0.847396	3.63765	0.000324707	0.00852954	E130012A19Rik	RIKEN cDNA E130012A19 gene [Source:MGI Symbol;Acc:MGI:2143991]	protein_coding
ENSMUSG00000042042	0.627155	5.0581	0.00033803	0.00880946	Csgalnact2	chondroitin sulfate N-acetylgalactosaminyltransferase 2 [Source:MGI Symbol;Acc:MGI:1926002]	protein_coding
ENSMUSG00000018102	1.94251	3.55504	3.98536e-13	1.17019e-10	Hist1h2bc	histone cluster 1, H2bc [Source:MGI Symbol;Acc:MGI:1915274]	protein_coding
ENSMUSG00000048001	0.830152	3.75626	0.00127161	0.0253072	Hes5	hairy and enhancer of split 5 (Drosophila) [Source:MGI Symbol;Acc:MGI:104876]	protein_coding
ENSMUSG00000016664	0.410232	6.45082	0.00156353	0.0297669	Pacsin2	protein kinase C and casein kinase substrate in neurons 2 [Source:MGI Symbol;Acc:MGI:1345153]	protein_coding
ENSMUSG00000016763	1.93732	0.136851	0.000286223	0.00769268	Scube1	signal peptide, CUB domain, EGF-like 1 [Source:MGI Symbol;Acc:MGI:1890616]	protein_coding
ENSMUSG00000001128	1.25005	7.07819	1.45615e-10	2.40501e-08	Cfp	complement factor properdin [Source:MGI Symbol;Acc:MGI:97545]	protein_coding
ENSMUSG00000029050	0.463822	6.51293	0.000397782	0.0101075	Ski	ski sarcoma viral oncogene homolog (avian) [Source:MGI Symbol;Acc:MGI:98310]	protein_coding
ENSMUSG00000044768	0.462512	6.219	0.00127178	0.0253072	D1Ertd622e	DNA segment, Chr 1, ERATO Doi 622, expressed [Source:MGI Symbol;Acc:MGI:1277184]	protein_coding
ENSMUSG00000069833	0.872673	7.29278	2.88087e-05	0.0012318	Ahnak	AHNAK nucleoprotein (desmoyokin) [Source:MGI Symbol;Acc:MGI:1316648]	protein_coding
ENSMUSG00000031274	1.62133	0.526417	0.000601378	0.0138916	Col4a5	collagen, type IV, alpha 5 [Source:MGI Symbol;Acc:MGI:88456]	protein_coding
ENSMUSG00000032207	0.908848	3.8767	0.000399634	0.0101351	Lipc	lipase, hepatic [Source:MGI Symbol;Acc:MGI:96216]	protein_coding
ENSMUSG00000016529	1.87948	2.05524	0.000269002	0.00731342	Il10	interleukin 10 [Source:MGI Symbol;Acc:MGI:96537]	protein_coding
ENSMUSG00000032216	0.925155	8.03451	2.68761e-13	8.25847e-11	Nedd4	neural precursor cell expressed, developmentally down-regulated 4 [Source:MGI Symbol;Acc:MGI:97297]	protein_coding
ENSMUSG00000041926	0.473627	5.85904	0.0019558	0.0351591	Rnpep	arginyl aminopeptidase (aminopeptidase B) [Source:MGI Symbol;Acc:MGI:2384902]	protein_coding
ENSMUSG00000041801	2.77242	1.20724	1.14925e-08	1.32044e-06	Phlda3	pleckstrin homology-like domain, family A, member 3 [Source:MGI Symbol;Acc:MGI:1351485]	protein_coding
ENSMUSG00000032186	2.53605	1.42963	1.73904e-05	0.000800623	Tmod2	tropomodulin 2 [Source:MGI Symbol;Acc:MGI:1355335]	protein_coding
ENSMUSG00000025854	1.81646	0.470274	0.000250055	0.00692657	Fam20c	family with sequence similarity 20, member C [Source:MGI Symbol;Acc:MGI:2136853]	protein_coding
ENSMUSG00000066800	0.608937	5.55031	0.000511255	0.0123496	Rnasel	ribonuclease L (2', 5'-oligoisoadenylate synthetase-dependent) [Source:MGI Symbol;Acc:MGI:1098272]	protein_coding
ENSMUSG00000065750	1.46895	1.03215	0.00103452	0.0215017	Gm23346	predicted gene, 23346 [Source:MGI Symbol;Acc:MGI:5453123]	snoRNA
ENSMUSG00000098973	1.62334	2.39386	0.000318869	0.00842638	Mir6236	microRNA 6236 [Source:MGI Symbol;Acc:MGI:5530929]	miRNA
