# Supplementary material for: CK2β-regulated signaling controls B cell differentiation and function
Source: Front Immunol. 2023 Jan 11;13:959138. doi: 10.3389/fimmu.2022.959138 (PMC9874936; doi:10.3389/fimmu.2022.959138)
Supplement: Supplementary file 3 [file Table_4.xls]

## Sheet: under
Supplemental Table 4. Down-regulated genes after RNA-Seq in B limphocyte sorted cells.
Gene ID	logFC	logCPM	PValue	q-value	GeneName	Description	BioType
ENSMUSG00000078954	-2.81574	0.805877	3.08605e-05	0.00130275	Arhgap8	Rho GTPase activating protein 8 [Source:MGI Symbol;Acc:MGI:1920417]	protein_coding
ENSMUSG00000020747	-0.41475	6.76548	0.000926194	0.0196729	2310067B10Rik	RIKEN cDNA 2310067B10 gene [Source:MGI Symbol;Acc:MGI:1919197]	protein_coding
ENSMUSG00000094124	-0.998012	4.05142	0.000709191	0.0158554	Gm16710	predicted gene, 16710 [Source:MGI Symbol;Acc:MGI:4439634]	IG_LV_gene
ENSMUSG00000094028	-1.71101	1.26118	5.18435e-05	0.00198553	Ighd4-1	immunoglobulin heavy diversity 4-1 [Source:MGI Symbol;Acc:MGI:4439801]	IG_D_gene
ENSMUSG00000063286	-0.877763	9.03983	9.14862e-07	6.6087e-05	Gm8995	predicted gene 8995 [Source:MGI Symbol;Acc:MGI:3644223]	unprocessed_pseudogene
ENSMUSG00000002985	-0.788837	6.54777	0.00132376	0.0261838	Apoe	apolipoprotein E [Source:MGI Symbol;Acc:MGI:88057]	protein_coding
ENSMUSG00000040430	-0.677633	5.60315	3.4688e-05	0.00142339	Pitpnc1	phosphatidylinositol transfer protein, cytoplasmic 1 [Source:MGI Symbol;Acc:MGI:1919045]	protein_coding
ENSMUSG00000070425	-0.4541	6.24767	0.000571809	0.0134436	Trpc2	transient receptor potential cation channel, subfamily C, member 2 [Source:MGI Symbol;Acc:MGI:109527]	protein_coding
ENSMUSG00000058470	-0.537982	5.19733	0.00188092	0.0339981	Gm8369	predicted gene 8369 [Source:MGI Symbol;Acc:MGI:3645380]	protein_coding
ENSMUSG00000076677	-0.677169	4.87616	0.000189043	0.00553841	Ighv6-3	immunoglobulin heavy variable 6-3 [Source:MGI Symbol;Acc:MGI:4439854]	IG_LV_gene
ENSMUSG00000036469	-0.488143	7.99409	0.00015767	0.00473476	March1	membrane-associated ring finger (C3HC4) 1 [Source:MGI Symbol;Acc:MGI:1920175]	protein_coding
ENSMUSG00000024340	-0.993373	4.27845	0.000140375	0.00431328	Btnl2	butyrophilin-like 2 [Source:MGI Symbol;Acc:MGI:1859549]	protein_coding
ENSMUSG00000076607	-0.62116	4.48026	0.00158209	0.0299915	Igkj4	immunoglobulin kappa joining 4 [Source:MGI Symbol;Acc:MGI:1316692]	IG_J_gene
ENSMUSG00000021725	-0.750009	5.79392	1.15008e-06	7.95603e-05	Parp8	poly (ADP-ribose) polymerase family, member 8 [Source:MGI Symbol;Acc:MGI:1098713]	protein_coding
ENSMUSG00000076606	-1.0949	2.55099	0.00119034	0.0240857	Igkj3	immunoglobulin kappa joining 3 [Source:MGI Symbol;Acc:MGI:1316691]	IG_J_gene
ENSMUSG00000002007	-0.383316	7.34913	0.00285293	0.0461957	Srpk3	serine/arginine-rich protein specific kinase 3 [Source:MGI Symbol;Acc:MGI:1891338]	protein_coding
ENSMUSG00000034317	-0.70984	6.05142	1.65742e-06	0.00010788	Trim59	tripartite motif-containing 59 [Source:MGI Symbol;Acc:MGI:1914199]	protein_coding
ENSMUSG00000015243	-0.709752	7.47126	7.95866e-05	0.0027405	Abca1	ATP-binding cassette, sub-family A (ABC1), member 1 [Source:MGI Symbol;Acc:MGI:99607]	protein_coding
ENSMUSG00000020069	-0.652619	5.23825	0.000288623	0.00773545	Hnrnph3	heterogeneous nuclear ribonucleoprotein H3 [Source:MGI Symbol;Acc:MGI:1926462]	protein_coding
ENSMUSG00000020740	-0.432072	6.86123	0.00156683	0.0297669	Gga3	golgi associated, gamma adaptin ear containing, ARF binding protein 3 [Source:MGI Symbol;Acc:MGI:2384159]	protein_coding
ENSMUSG00000026721	-0.639432	7.32934	6.7649e-06	0.000367838	Rabgap1l	RAB GTPase activating protein 1-like [Source:MGI Symbol;Acc:MGI:1352507]	protein_coding
ENSMUSG00000031378	-0.421364	7.55706	0.00282815	0.0459636	Abcd1	ATP-binding cassette, sub-family D (ALD), member 1 [Source:MGI Symbol;Acc:MGI:1349215]	protein_coding
ENSMUSG00000037946	-0.42645	7.4649	0.00198653	0.0355665	Fgd3	FYVE, RhoGEF and PH domain containing 3 [Source:MGI Symbol;Acc:MGI:1353657]	protein_coding
ENSMUSG00000076615	-0.500508	6.32806	0.000414516	0.0104126	Ighg3	Immunoglobulin heavy constant gamma 3 [Source:MGI Symbol;Acc:MGI:2144790]	IG_C_gene
ENSMUSG00000076613	-1.12577	6.98435	0.0027962	0.0456287	Ighg2b	immunoglobulin heavy constant gamma 2B [Source:MGI Symbol;Acc:MGI:96445]	IG_C_gene
ENSMUSG00000027130	-0.423212	8.2865	0.00196228	0.03518	Slc12a6	solute carrier family 12, member 6 [Source:MGI Symbol;Acc:MGI:2135960]	protein_coding
ENSMUSG00000076612	-2.73813	7.01177	4.04888e-05	0.00162115	Ighg2c	immunoglobulin heavy constant gamma 2C [Source:MGI Symbol;Acc:MGI:2686979]	protein_coding
ENSMUSG00000087642	-3.45076	0.692667	8.61638e-07	6.28996e-05	Ighe	Immunoglobulin heavy constant epsilon [Source:MGI Symbol;Acc:MGI:2685746]	protein_coding
ENSMUSG00000042724	-0.74914	5.6942	0.00131517	0.026053	Map3k9	mitogen-activated protein kinase kinase kinase 9 [Source:MGI Symbol;Acc:MGI:2449952]	protein_coding
ENSMUSG00000097154	-1.17946	2.14045	0.00113997	0.0232803	Gm26510	predicted gene, 26510 [Source:MGI Symbol;Acc:MGI:5477004]	lincRNA
ENSMUSG00000097254	-1.70618	0.672903	0.000432396	0.0107797	C430042M11Rik	RIKEN cDNA C430042M11 gene [Source:MGI Symbol;Acc:MGI:2443186]	lincRNA
ENSMUSG00000073940	-1.13756	5.9856	0.000337283	0.00880734	Hbb-bt	hemoglobin, beta adult t chain [Source:MGI Symbol;Acc:MGI:5474850]	protein_coding
ENSMUSG00000025912	-3.21615	3.54963	2.52973e-23	2.38753e-20	Mybl1	myeloblastosis oncogene-like 1 [Source:MGI Symbol;Acc:MGI:99925]	protein_coding
ENSMUSG00000021182	-0.427766	8.21254	0.0031891	0.049926	Ccdc88c	coiled-coil domain containing 88C [Source:MGI Symbol;Acc:MGI:1915589]	protein_coding
ENSMUSG00000096956	-1.9789	0.234461	7.47891e-05	0.00260736	Snhg18	small nucleolar RNA host gene 18 [Source:MGI Symbol;Acc:MGI:1914085]	lincRNA
ENSMUSG00000056144	-0.514348	6.71549	0.000361211	0.00928537	Trim34a	tripartite motif-containing 34A [Source:MGI Symbol;Acc:MGI:2137359]	protein_coding
ENSMUSG00000097354	-1.63096	3.24955	1.82361e-09	2.43387e-07	2310001H17Rik	RIKEN cDNA 2310001H17 gene [Source:MGI Symbol;Acc:MGI:1923682]	lincRNA
ENSMUSG00000055305	-1.91938	-0.185078	0.00146208	0.0283262	Zfp93	zinc finger protein 93 [Source:MGI Symbol;Acc:MGI:107611]	protein_coding
ENSMUSG00000033060	-1.00987	2.01656	0.00242061	0.0410046	Lmo7	LIM domain only 7 [Source:MGI Symbol;Acc:MGI:1353586]	protein_coding
ENSMUSG00000021733	-0.533746	6.77521	0.00249352	0.0419705	Slc4a7	solute carrier family 4, sodium bicarbonate cotransporter, member 7 [Source:MGI Symbol;Acc:MGI:2443878]	protein_coding
ENSMUSG00000023033	-1.71407	0.591026	0.000138233	0.00425752	Scn8a	sodium channel, voltage-gated, type VIII, alpha [Source:MGI Symbol;Acc:MGI:103169]	protein_coding
ENSMUSG00000085882	-0.981058	2.12235	0.00192838	0.0347134	2610507I01Rik	RIKEN cDNA 2610507I01 gene [Source:MGI Symbol;Acc:MGI:1919453]	processed_transcript
ENSMUSG00000050965	-0.735869	5.20035	9.35028e-05	0.00311983	Prkca	protein kinase C, alpha [Source:MGI Symbol;Acc:MGI:97595]	protein_coding
ENSMUSG00000036989	-0.726975	3.99881	0.00111424	0.0228315	Trim3	tripartite motif-containing 3 [Source:MGI Symbol;Acc:MGI:1860040]	protein_coding
ENSMUSG00000097649	-1.33167	1.17949	0.00226846	0.0391295	Gm10561	predicted gene 10561 [Source:MGI Symbol;Acc:MGI:3648163]	antisense
ENSMUSG00000056145	-0.589807	5.32351	0.000741022	0.0163983	AI504432	expressed sequence AI504432 [Source:MGI Symbol;Acc:MGI:2139742]	lincRNA
ENSMUSG00000097131	-1.6273	0.814922	0.00019722	0.00572718	D230017M19Rik	RIKEN cDNA D230017M19 gene [Source:MGI Symbol;Acc:MGI:2445071]	lincRNA
ENSMUSG00000038816	-1.06114	2.4501	0.000506367	0.0122539	Ctnnal1	catenin (cadherin associated protein), alpha-like 1 [Source:MGI Symbol;Acc:MGI:1859649]	protein_coding
ENSMUSG00000097867	-0.829897	3.29066	0.00166317	0.0312595	1110054M08Rik	RIKEN cDNA 1110054M08 gene [Source:MGI Symbol;Acc:MGI:1916091]	lincRNA
ENSMUSG00000041272	-1.48272	1.20724	0.000266815	0.00726892	Tox	thymocyte selection-associated high mobility group box [Source:MGI Symbol;Acc:MGI:2181659]	protein_coding
ENSMUSG00000020647	-0.480504	6.9871	0.000760256	0.0167421	Ncoa1	nuclear receptor coactivator 1 [Source:MGI Symbol;Acc:MGI:1276523]	protein_coding
ENSMUSG00000096965	-0.765138	3.38326	0.00223713	0.0386901	3300005D01Rik	RIKEN cDNA 3300005D01 gene [Source:MGI Symbol;Acc:MGI:1925762]	lincRNA
ENSMUSG00000049313	-0.412325	9.50745	0.00119352	0.0241132	Sorl1	sortilin-related receptor, LDLR class A repeats-containing [Source:MGI Symbol;Acc:MGI:1202296]	protein_coding
ENSMUSG00000061887	-0.648212	5.31954	0.000114747	0.00363586	Ssbp3	single-stranded DNA binding protein 3 [Source:MGI Symbol;Acc:MGI:1919725]	protein_coding
ENSMUSG00000031627	-0.395043	7.73453	0.00178545	0.0327507	Irf2	interferon regulatory factor 2 [Source:MGI Symbol;Acc:MGI:96591]	protein_coding
ENSMUSG00000027863	-0.687244	7.02839	1.48815e-06	9.83147e-05	Cd2	CD2 antigen [Source:MGI Symbol;Acc:MGI:88320]	protein_coding
ENSMUSG00000000532	-0.548322	5.99085	0.00016857	0.00501647	Acvr1b	activin A receptor, type 1B [Source:MGI Symbol;Acc:MGI:1338944]	protein_coding
ENSMUSG00000063522	-2.25694	2.20035	2.4725e-08	2.63461e-06	2010109I03Rik	RIKEN cDNA 2010109I03 gene [Source:MGI Symbol;Acc:MGI:1914288]	protein_coding
ENSMUSG00000033769	-0.703197	3.7061	0.00298872	0.0475793	Exoc6b	exocyst complex component 6B [Source:MGI Symbol;Acc:MGI:1923164]	protein_coding
ENSMUSG00000022468	-0.767837	4.08358	0.0026447	0.0439552	Endou	endonuclease, polyU-specific [Source:MGI Symbol;Acc:MGI:97746]	protein_coding
ENSMUSG00000025780	-0.891113	3.69389	0.00147052	0.028448	Itih5	inter-alpha (globulin) inhibitor H5 [Source:MGI Symbol;Acc:MGI:1925751]	protein_coding
ENSMUSG00000038843	-0.677357	5.68621	2.42118e-05	0.00105581	Gcnt1	glucosaminyl (N-acetyl) transferase 1, core 2 [Source:MGI Symbol;Acc:MGI:95676]	protein_coding
ENSMUSG00000033147	-1.87848	1.80133	2.50973e-07	2.0856e-05	Slc22a15	solute carrier family 22 (organic anion/cation transporter), member 15 [Source:MGI Symbol;Acc:MGI:3607704]	protein_coding
ENSMUSG00000029165	-0.600244	5.10586	0.000410865	0.0103602	Agbl5	ATP/GTP binding protein-like 5 [Source:MGI Symbol;Acc:MGI:2441745]	protein_coding
ENSMUSG00000073430	-1.1857	3.47027	7.91636e-06	0.000420076	Gm10505	predicted gene 10505 [Source:MGI Symbol;Acc:MGI:3642687]	lincRNA
ENSMUSG00000020599	-2.34474	1.15121	1.49274e-07	1.32373e-05	Rgs9	regulator of G-protein signaling 9 [Source:MGI Symbol;Acc:MGI:1338824]	protein_coding
ENSMUSG00000032012	-1.15594	2.97075	2.66863e-05	0.00115231	Pvrl1	poliovirus receptor-related 1 [Source:MGI Symbol;Acc:MGI:1926483]	protein_coding
ENSMUSG00000085603	-0.764938	4.8121	0.000277231	0.00750624	Gm11346	predicted gene 11346 [Source:MGI Symbol;Acc:MGI:1923274]	processed_transcript
ENSMUSG00000040270	-0.727102	8.7253	0.000390096	0.00998904	Bach2	BTB and CNC homology 2 [Source:MGI Symbol;Acc:MGI:894679]	protein_coding
ENSMUSG00000035266	-0.771079	5.16011	5.52825e-06	0.000312157	Helq	helicase, POLQ-like [Source:MGI Symbol;Acc:MGI:2176740]	protein_coding
ENSMUSG00000027344	-1.53583	0.375637	0.00255338	0.0427602	Fsip1	fibrous sheath-interacting protein 1 [Source:MGI Symbol;Acc:MGI:1918563]	protein_coding
ENSMUSG00000061455	-0.63538	5.30357	0.000643877	0.0146429	Stx17	syntaxin 17 [Source:MGI Symbol;Acc:MGI:1914977]	protein_coding
ENSMUSG00000061356	-3.97268	4.5326	2.84535e-43	1.87978e-39	Nuggc	nuclear GTPase, germinal center associated [Source:MGI Symbol;Acc:MGI:2685446]	protein_coding
ENSMUSG00000027368	-0.5372	7.63956	0.00156799	0.0297669	Dusp2	dual specificity phosphatase 2 [Source:MGI Symbol;Acc:MGI:101911]	protein_coding
ENSMUSG00000086605	-0.905208	2.73855	0.00290044	0.046679	Gm14290	predicted gene 14290 [Source:MGI Symbol;Acc:MGI:3649702]	lincRNA
ENSMUSG00000041920	-0.711846	6.52021	4.89356e-06	0.000279907	Slc16a6	solute carrier family 16 (monocarboxylic acid transporters), member 6 [Source:MGI Symbol;Acc:MGI:2144585]	protein_coding
ENSMUSG00000040669	-0.452756	5.79649	0.00267163	0.0441611	Phc1	polyhomeotic-like 1 (Drosophila) [Source:MGI Symbol;Acc:MGI:103248]	protein_coding
ENSMUSG00000040093	-1.05761	5.85219	1.66993e-07	1.46124e-05	Bmf	BCL2 modifying factor [Source:MGI Symbol;Acc:MGI:2176433]	protein_coding
ENSMUSG00000050132	-1.73293	0.247882	0.000625452	0.0143474	Sarm1	sterile alpha and HEAT/Armadillo motif containing 1 [Source:MGI Symbol;Acc:MGI:2136419]	protein_coding
ENSMUSG00000020422	-0.817136	5.02535	4.79997e-05	0.00187107	Tns3	tensin 3 [Source:MGI Symbol;Acc:MGI:2443012]	protein_coding
ENSMUSG00000070524	-2.01192	0.662919	9.47314e-06	0.000481417	Fcrlb	Fc receptor-like B [Source:MGI Symbol;Acc:MGI:3576487]	protein_coding
ENSMUSG00000038421	-0.67677	8.49581	1.76212e-06	0.000114132	Fcrla	Fc receptor-like A [Source:MGI Symbol;Acc:MGI:2138647]	protein_coding
ENSMUSG00000008682	-0.655576	5.27845	0.000785837	0.0172193	Rpl10	ribosomal protein L10 [Source:MGI Symbol;Acc:MGI:105943]	protein_coding
ENSMUSG00000055897	-0.571454	4.89814	0.00266701	0.0441611	Ppp4r1l-ps	protein phosphatase 4, regulatory subunit 1-like, pseudogene [Source:MGI Symbol;Acc:MGI:1924560]	transcribed_unprocessed_pseudogene
ENSMUSG00000026656	-0.429084	7.29854	0.000634619	0.0144856	Fcgr2b	Fc receptor, IgG, low affinity IIb [Source:MGI Symbol;Acc:MGI:95499]	protein_coding
ENSMUSG00000024277	-0.484376	6.35117	0.000712401	0.0159003	Mapre2	microtubule-associated protein, RP/EB family, member 2 [Source:MGI Symbol;Acc:MGI:106271]	protein_coding
ENSMUSG00000074923	-2.46512	0.20724	0.000459524	0.0112857	Pak6	p21 protein (Cdc42/Rac)-activated kinase 6 [Source:MGI Symbol;Acc:MGI:2679420]	protein_coding
ENSMUSG00000022475	-0.38614	7.98033	0.0027184	0.0446189	Hdac7	histone deacetylase 7 [Source:MGI Symbol;Acc:MGI:1891835]	protein_coding
ENSMUSG00000064043	-1.42967	2.50142	9.02144e-06	0.000460233	Trerf1	transcriptional regulating factor 1 [Source:MGI Symbol;Acc:MGI:2442086]	processed_transcript
ENSMUSG00000073725	-0.560552	7.20863	3.16532e-05	0.00132773	Lmbrd1	LMBR1 domain containing 1 [Source:MGI Symbol;Acc:MGI:1915671]	protein_coding
ENSMUSG00000040061	-0.419768	7.21024	0.00289591	0.0466629	Plcb2	phospholipase C, beta 2 [Source:MGI Symbol;Acc:MGI:107465]	protein_coding
ENSMUSG00000038578	-0.571002	6.90292	1.60217e-05	0.00074804	Susd1	sushi domain containing 1 [Source:MGI Symbol;Acc:MGI:3651543]	protein_coding
ENSMUSG00000023979	-9.60671	1.74092	9.45777e-33	2.08276e-29	Guca1b	guanylate cyclase activator 1B [Source:MGI Symbol;Acc:MGI:1194489]	protein_coding
ENSMUSG00000044734	-0.893787	7.51267	1.85615e-11	3.50362e-09	Serpinb1a	serine (or cysteine) peptidase inhibitor, clade B, member 1a [Source:MGI Symbol;Acc:MGI:1913472]	protein_coding
ENSMUSG00000020173	-3.48492	-0.0312722	9.69541e-07	6.92682e-05	Cobl	cordon-bleu WH2 repeat [Source:MGI Symbol;Acc:MGI:105056]	protein_coding
ENSMUSG00000066551	-0.535463	5.60478	0.000947033	0.0199572	Hmgb1	high mobility group box 1 [Source:MGI Symbol;Acc:MGI:96113]	protein_coding
ENSMUSG00000040627	-2.99347	4.18561	3.12261e-17	1.71913e-14	Aicda	activation-induced cytidine deaminase [Source:MGI Symbol;Acc:MGI:1342279]	protein_coding
ENSMUSG00000045328	-0.609574	4.96009	0.00268048	0.0441611	Cenpe	centromere protein E [Source:MGI Symbol;Acc:MGI:1098230]	protein_coding
ENSMUSG00000030657	-0.691358	5.2533	0.0015612	0.0297665	Xylt1	xylosyltransferase 1 [Source:MGI Symbol;Acc:MGI:2451073]	protein_coding
ENSMUSG00000001062	-0.419339	5.84338	0.00299726	0.0475996	Vps9d1	VPS9 domain containing 1 [Source:MGI Symbol;Acc:MGI:1914143]	protein_coding
ENSMUSG00000029672	-0.434477	6.51449	0.00217584	0.0378779	Fam3c	family with sequence similarity 3, member C [Source:MGI Symbol;Acc:MGI:107892]	protein_coding
ENSMUSG00000058318	-0.529688	7.00178	0.000102936	0.00336658	Phf21a	PHD finger protein 21A [Source:MGI Symbol;Acc:MGI:2384756]	protein_coding
ENSMUSG00000092591	-2.50063	-0.0640621	1.43226e-05	0.00068567	Gm20429	predicted gene 20429 [Source:MGI Symbol;Acc:MGI:5141894]	antisense
ENSMUSG00000054435	-0.754678	8.24113	9.85269e-08	9.04053e-06	Gimap4	GTPase, IMAP family member 4 [Source:MGI Symbol;Acc:MGI:1349656]	protein_coding
ENSMUSG00000049871	-0.574262	5.32509	0.000605352	0.013959	Nlrc3	NLR family, CARD domain containing 3 [Source:MGI Symbol;Acc:MGI:2444070]	protein_coding
ENSMUSG00000038179	-0.739459	4.97782	0.000103417	0.00337396	Slamf7	SLAM family member 7 [Source:MGI Symbol;Acc:MGI:1922595]	protein_coding
ENSMUSG00000047867	-0.594848	9.95885	1.09277e-06	7.63954e-05	Gimap6	GTPase, IMAP family member 6 [Source:MGI Symbol;Acc:MGI:1918876]	protein_coding
ENSMUSG00000015316	-0.548579	5.99284	0.000116489	0.00367332	Slamf1	signaling lymphocytic activation molecule family member 1 [Source:MGI Symbol;Acc:MGI:1351314]	protein_coding
ENSMUSG00000039264	-1.02229	6.91506	8.44399e-13	2.23141e-10	Gimap3	GTPase, IMAP family member 3 [Source:MGI Symbol;Acc:MGI:1932723]	protein_coding
ENSMUSG00000003484	-1.41055	7.15433	1.21647e-20	8.45955e-18	Cyp4f18	cytochrome P450, family 4, subfamily f, polypeptide 18 [Source:MGI Symbol;Acc:MGI:1919304]	protein_coding
ENSMUSG00000024867	-0.859354	3.37105	0.00140775	0.0275564	Pip5k1b	phosphatidylinositol-4-phosphate 5-kinase, type 1 beta [Source:MGI Symbol;Acc:MGI:107930]	protein_coding
ENSMUSG00000043895	-2.92724	3.75509	7.75021e-25	7.8772e-22	S1pr2	sphingosine-1-phosphate receptor 2 [Source:MGI Symbol;Acc:MGI:99569]	protein_coding
ENSMUSG00000003033	-0.392678	7.52865	0.00218991	0.0380227	Ap1m1	adaptor-related protein complex AP-1, mu subunit 1 [Source:MGI Symbol;Acc:MGI:102776]	protein_coding
ENSMUSG00000044066	-0.585385	6.36297	4.81001e-05	0.00187107	Cep68	centrosomal protein 68 [Source:MGI Symbol;Acc:MGI:2667663]	protein_coding
ENSMUSG00000079355	-3.79864	0.868034	6.348e-12	1.31056e-09	Ackr4	atypical chemokine receptor 4 [Source:MGI Symbol;Acc:MGI:2181676]	protein_coding
ENSMUSG00000062906	-0.375163	7.11356	0.0030601	0.0482496	Hdac10	histone deacetylase 10 [Source:MGI Symbol;Acc:MGI:2158340]	protein_coding
ENSMUSG00000029814	-1.24111	3.00277	0.000282404	0.0076151	Igf2bp3	insulin-like growth factor 2 mRNA binding protein 3 [Source:MGI Symbol;Acc:MGI:1890359]	protein_coding
ENSMUSG00000001281	-0.491089	7.85754	0.000357685	0.00923064	Itgb7	integrin beta 7 [Source:MGI Symbol;Acc:MGI:96616]	protein_coding
ENSMUSG00000057337	-0.618243	9.53232	1.85961e-06	0.000119859	Chst3	carbohydrate (chondroitin 6/keratan) sulfotransferase 3 [Source:MGI Symbol;Acc:MGI:1858224]	protein_coding
ENSMUSG00000043102	-2.14992	1.50422	8.49628e-07	6.23675e-05	Qrfp	pyroglutamylated RFamide peptide [Source:MGI Symbol;Acc:MGI:3630329]	protein_coding
ENSMUSG00000051498	-2.2156	2.77608	1.86471e-07	1.5999e-05	Tlr6	toll-like receptor 6 [Source:MGI Symbol;Acc:MGI:1341296]	protein_coding
ENSMUSG00000056602	-0.69898	6.21793	0.00304815	0.0481738	Fry	furry homolog (Drosophila) [Source:MGI Symbol;Acc:MGI:2443895]	protein_coding
ENSMUSG00000053137	-0.402197	6.74122	0.00271691	0.0446189	Mapk11	mitogen-activated protein kinase 11 [Source:MGI Symbol;Acc:MGI:1338024]	protein_coding
ENSMUSG00000094518	-0.775169	5.64242	0.00208015	0.0366468	Gm6421	predicted pseudogene 6421 [Source:MGI Symbol;Acc:MGI:3647311]	processed_pseudogene
ENSMUSG00000036606	-0.604113	6.31018	9.86696e-05	0.00325118	Plxnb2	plexin B2 [Source:MGI Symbol;Acc:MGI:2154239]	protein_coding
ENSMUSG00000000732	-0.42298	8.57735	0.00265093	0.0440035	Icosl	icos ligand [Source:MGI Symbol;Acc:MGI:1354701]	protein_coding
ENSMUSG00000030060	-1.12348	5.64718	2.20756e-10	3.60106e-08	Hmces	5-hydroxymethylcytosine (hmC) binding, ES cell specific [Source:MGI Symbol;Acc:MGI:1914053]	protein_coding
ENSMUSG00000037300	-0.421547	6.02242	0.00187072	0.0339065	Ttc13	tetratricopeptide repeat domain 13 [Source:MGI Symbol;Acc:MGI:2384573]	protein_coding
ENSMUSG00000044927	-3.0455	2.21409	8.82288e-13	2.28582e-10	H1fx	H1 histone family, member X [Source:MGI Symbol;Acc:MGI:2685307]	protein_coding
ENSMUSG00000027221	-2.50813	1.66292	1.76457e-07	1.52387e-05	Chst1	carbohydrate (keratan sulfate Gal-6) sulfotransferase 1 [Source:MGI Symbol;Acc:MGI:1924219]	protein_coding
ENSMUSG00000047180	-0.913743	7.12178	5.51511e-12	1.17534e-09	Neurl3	neuralized homolog 3 homolog (Drosophila) [Source:MGI Symbol;Acc:MGI:2429944]	protein_coding
ENSMUSG00000029191	-0.488732	7.51744	0.000214905	0.00613291	Rfc1	replication factor C (activator 1) 1 [Source:MGI Symbol;Acc:MGI:97891]	protein_coding
ENSMUSG00000028161	-0.430514	8.02004	0.00296425	0.0473027	Ppp3ca	protein phosphatase 3, catalytic subunit, alpha isoform [Source:MGI Symbol;Acc:MGI:107164]	protein_coding
ENSMUSG00000030062	-0.466043	7.365	0.000629411	0.0144132	Rpn1	ribophorin I [Source:MGI Symbol;Acc:MGI:98084]	protein_coding
ENSMUSG00000073491	-0.926509	6.87183	2.89001e-05	0.0012318	Pydc4	pyrin domain containing 4 [Source:MGI Symbol;Acc:MGI:3695276]	protein_coding
ENSMUSG00000066677	-1.82269	5.35408	0.000485687	0.0118402	Pydc3	pyrin domain containing 3 [Source:MGI Symbol;Acc:MGI:2442822]	protein_coding
ENSMUSG00000021782	-2.72495	1.22091	1.0949e-05	0.00054387	Dlg5	discs, large homolog 5 (Drosophila) [Source:MGI Symbol;Acc:MGI:1918478]	protein_coding
ENSMUSG00000071064	-0.895139	4.19949	0.000134567	0.00417379	Zfp827	zinc finger protein 827 [Source:MGI Symbol;Acc:MGI:2444807]	protein_coding
ENSMUSG00000057132	-0.502101	5.94446	0.000427745	0.0107042	Rpgrip1	retinitis pigmentosa GTPase regulator interacting protein 1 [Source:MGI Symbol;Acc:MGI:1932134]	protein_coding
ENSMUSG00000023995	-1.67785	1.31954	0.000739443	0.0163931	Tspo2	translocator protein 2 [Source:MGI Symbol;Acc:MGI:1917276]	protein_coding
ENSMUSG00000026116	-0.433083	7.89521	0.00203197	0.0360382	Tmem131	transmembrane protein 131 [Source:MGI Symbol;Acc:MGI:1927110]	protein_coding
ENSMUSG00000043592	-1.17512	2.99682	2.05412e-05	0.000929489	Unc5cl	unc-5 homolog C (C. elegans)-like [Source:MGI Symbol;Acc:MGI:1923839]	protein_coding
ENSMUSG00000032714	-1.02254	2.83507	0.000353004	0.00913995	Syde1	synapse defective 1, Rho GTPase, homolog 1 (C. elegans) [Source:MGI Symbol;Acc:MGI:1918959]	protein_coding
ENSMUSG00000042453	-1.44583	2.66041	2.18354e-05	0.000968964	Reln	reelin [Source:MGI Symbol;Acc:MGI:103022]	protein_coding
ENSMUSG00000037940	-1.382	4.04566	8.58678e-09	1.01301e-06	Inpp4b	inositol polyphosphate-4-phosphatase, type II [Source:MGI Symbol;Acc:MGI:2158925]	protein_coding
ENSMUSG00000030748	-0.442206	8.20127	0.00152976	0.0293363	Il4ra	interleukin 4 receptor, alpha [Source:MGI Symbol;Acc:MGI:105367]	protein_coding
ENSMUSG00000032198	-0.670737	3.76095	0.00266765	0.0441611	Dock6	dedicator of cytokinesis 6 [Source:MGI Symbol;Acc:MGI:1914789]	protein_coding
ENSMUSG00000029204	-0.572536	7.69886	4.74488e-06	0.000272583	Rhoh	ras homolog gene family, member H [Source:MGI Symbol;Acc:MGI:1921984]	protein_coding
ENSMUSG00000040929	-0.763486	4.17862	0.000583975	0.0135608	Rfx3	regulatory factor X, 3 (influences HLA class II expression) [Source:MGI Symbol;Acc:MGI:106582]	protein_coding
ENSMUSG00000029205	-3.44101	-0.278187	1.34335e-05	0.000647799	Chrna9	cholinergic receptor, nicotinic, alpha polypeptide 9 [Source:MGI Symbol;Acc:MGI:1202403]	protein_coding
ENSMUSG00000023927	-0.592196	8.33569	8.01927e-06	0.000422146	Satb1	special AT-rich sequence binding protein 1 [Source:MGI Symbol;Acc:MGI:105084]	protein_coding
ENSMUSG00000020601	-1.3341	6.31297	4.66607e-20	3.08264e-17	Trib2	tribbles homolog 2 (Drosophila) [Source:MGI Symbol;Acc:MGI:2145021]	protein_coding
ENSMUSG00000030724	-0.622244	10.0226	6.234e-06	0.000343208	Cd19	CD19 antigen [Source:MGI Symbol;Acc:MGI:88319]	protein_coding
ENSMUSG00000034135	-0.396429	6.75641	0.001757	0.0326515	Sik3	SIK family kinase 3 [Source:MGI Symbol;Acc:MGI:2446296]	protein_coding
ENSMUSG00000057135	-0.747961	4.39988	0.000797866	0.0173964	Scimp	SLP adaptor and CSK interacting membrane protein [Source:MGI Symbol;Acc:MGI:3610314]	protein_coding
ENSMUSG00000038949	-0.628482	5.68652	0.000104367	0.00339656	Cnst	consortin, connexin sorting protein [Source:MGI Symbol;Acc:MGI:2445141]	protein_coding
ENSMUSG00000023052	-1.47113	1.82391	0.000120546	0.00377436	Npff	neuropeptide FF-amide peptide precursor [Source:MGI Symbol;Acc:MGI:1891708]	protein_coding
ENSMUSG00000003355	-1.32152	1.80133	0.000407648	0.0102988	Fkbp11	FK506 binding protein 11 [Source:MGI Symbol;Acc:MGI:1913370]	protein_coding
ENSMUSG00000025357	-0.415669	8.16879	0.00124612	0.0249848	Dgka	diacylglycerol kinase, alpha [Source:MGI Symbol;Acc:MGI:102952]	protein_coding
ENSMUSG00000028545	-0.467933	6.1904	0.0009441	0.0199271	Bend5	BEN domain containing 5 [Source:MGI Symbol;Acc:MGI:1914871]	protein_coding
ENSMUSG00000024299	-0.493817	6.84642	0.000576234	0.0134566	Adamts10	a disintegrin-like and metallopeptidase (reprolysin type) with thrombospondin type 1 motif, 10 [Source:MGI Symbol;Acc:MGI:2449112]	protein_coding
ENSMUSG00000044453	-0.835267	5.05428	1.96245e-05	0.000894134	Ffar1	free fatty acid receptor 1 [Source:MGI Symbol;Acc:MGI:2684079]	protein_coding
ENSMUSG00000074497	-0.518444	6.59316	0.00144906	0.0281565	A430078G23Rik	RIKEN cDNA A430078G23 gene [Source:MGI Symbol;Acc:MGI:2442135]	protein_coding
ENSMUSG00000034248	-0.454028	7.66948	0.000979881	0.0205511	Slc25a37	solute carrier family 25, member 37 [Source:MGI Symbol;Acc:MGI:1914962]	protein_coding
ENSMUSG00000030703	-1.40236	1.2277	0.000825175	0.0179032	Gdpd3	glycerophosphodiester phosphodiesterase domain containing 3 [Source:MGI Symbol;Acc:MGI:1915866]	protein_coding
ENSMUSG00000030125	-1.69804	-0.0976147	0.0023465	0.0402094	Lrrc23	leucine rich repeat containing 23 [Source:MGI Symbol;Acc:MGI:1315192]	protein_coding
ENSMUSG00000009687	-0.577064	5.717	9.58825e-05	0.00317518	Fxyd5	FXYD domain-containing ion transport regulator 5 [Source:MGI Symbol;Acc:MGI:1201785]	protein_coding
ENSMUSG00000024174	-0.999592	4.45734	1.2195e-05	0.000601242	Pot1b	protection of telomeres 1B [Source:MGI Symbol;Acc:MGI:1920086]	protein_coding
ENSMUSG00000035919	-0.883538	4.41781	1.28496e-05	0.000624823	Bbs9	Bardet-Biedl syndrome 9 (human) [Source:MGI Symbol;Acc:MGI:2442833]	protein_coding
ENSMUSG00000010021	-1.13856	2.95243	6.69964e-05	0.00241205	Kif19a	kinesin family member 19A [Source:MGI Symbol;Acc:MGI:2447024]	protein_coding
ENSMUSG00000025352	-0.624306	5.86504	0.000125696	0.00391703	Gdf11	growth differentiation factor 11 [Source:MGI Symbol;Acc:MGI:1338027]	protein_coding
ENSMUSG00000052713	-0.770547	6.99471	2.88291e-08	2.90778e-06	Zfp608	zinc finger protein 608 [Source:MGI Symbol;Acc:MGI:2442338]	protein_coding
ENSMUSG00000020021	-0.85014	5.25288	1.20066e-06	8.21984e-05	Fgd6	FYVE, RhoGEF and PH domain containing 6 [Source:MGI Symbol;Acc:MGI:1261419]	protein_coding
ENSMUSG00000022504	-0.576139	9.22781	6.90117e-05	0.00246446	Ciita	class II transactivator [Source:MGI Symbol;Acc:MGI:108445]	protein_coding
ENSMUSG00000024112	-1.06113	4.34786	7.97475e-07	5.95313e-05	Cacna1h	calcium channel, voltage-dependent, T type, alpha 1H subunit [Source:MGI Symbol;Acc:MGI:1928842]	protein_coding
ENSMUSG00000032028	-1.1355	5.39838	1.40986e-12	3.32653e-10	Nxpe2	neurexophilin and PC-esterase domain family, member 2 [Source:MGI Symbol;Acc:MGI:1925502]	protein_coding
ENSMUSG00000043807	-3.27847	0.548277	7.78553e-10	1.10613e-07	Ly6g5b	lymphocyte antigen 6 complex, locus G5B [Source:MGI Symbol;Acc:MGI:2385809]	protein_coding
ENSMUSG00000048215	-2.76823	1.58046	4.49206e-12	9.89226e-10	A630023P12Rik	RIKEN cDNA A630023P12 gene [Source:MGI Symbol;Acc:MGI:2445162]	lincRNA
ENSMUSG00000021257	-0.832736	4.09384	9.83173e-05	0.00324767	Angel1	angel homolog 1 (Drosophila) [Source:MGI Symbol;Acc:MGI:1915987]	protein_coding
ENSMUSG00000024387	-2.15592	6.03167	1.82749e-19	1.14984e-16	Csnk2b	casein kinase 2, beta polypeptide [Source:MGI Symbol;Acc:MGI:88548]	protein_coding
ENSMUSG00000012350	-1.92866	0.325884	0.00209534	0.0367672	Ehf	ets homologous factor [Source:MGI Symbol;Acc:MGI:1270840]	protein_coding
ENSMUSG00000030672	-1.21504	1.89387	0.000519952	0.0125367	Mylpf	myosin light chain, phosphorylatable, fast skeletal muscle [Source:MGI Symbol;Acc:MGI:97273]	protein_coding
ENSMUSG00000000976	-0.582986	6.94266	2.30614e-06	0.0001451	Heatr6	HEAT repeat containing 6 [Source:MGI Symbol;Acc:MGI:1919790]	protein_coding
ENSMUSG00000092417	-3.07589	4.24286	2.91217e-13	8.74511e-11	Gpank1	G patch domain and ankyrin repeats 1 [Source:MGI Symbol;Acc:MGI:2148975]	protein_coding
ENSMUSG00000060743	-0.650257	6.219	8.44569e-05	0.00286871	H3f3a	H3 histone, family 3A [Source:MGI Symbol;Acc:MGI:1097686]	protein_coding
ENSMUSG00000021123	-0.840783	5.25038	2.73213e-06	0.00016869	Rdh12	retinol dehydrogenase 12 [Source:MGI Symbol;Acc:MGI:1925224]	protein_coding
ENSMUSG00000064267	-0.749931	10.1342	3.75859e-07	3.06557e-05	Hvcn1	hydrogen voltage-gated channel 1 [Source:MGI Symbol;Acc:MGI:1921346]	protein_coding
ENSMUSG00000023072	-0.644713	5.36259	7.37334e-05	0.00259781	Cep89	centrosomal protein 89 [Source:MGI Symbol;Acc:MGI:1919390]	protein_coding
ENSMUSG00000098488	-1.07663	2.41484	0.00178071	0.0327507	Pla2g4b	phospholipase A2, group IVB (cytosolic) [Source:MGI Symbol;Acc:MGI:2384819]	protein_coding
ENSMUSG00000038776	-0.527256	6.91243	0.000216616	0.00614206	Ephx1	epoxide hydrolase 1, microsomal [Source:MGI Symbol;Acc:MGI:95405]	protein_coding
ENSMUSG00000030098	-1.96583	0.944206	0.00154198	0.0294852	Grip2	glutamate receptor interacting protein 2 [Source:MGI Symbol;Acc:MGI:2681173]	protein_coding
ENSMUSG00000038593	-0.775251	4.40887	0.000169242	0.00502515	Tctn1	tectonic family member 1 [Source:MGI Symbol;Acc:MGI:3603820]	protein_coding
ENSMUSG00000021895	-0.634409	8.09343	8.22156e-06	0.000426006	Arhgef3	Rho guanine nucleotide exchange factor (GEF) 3 [Source:MGI Symbol;Acc:MGI:1918954]	protein_coding
ENSMUSG00000027293	-0.622423	6.70549	1.02698e-05	0.000513994	Ehd4	EH-domain containing 4 [Source:MGI Symbol;Acc:MGI:1919619]	protein_coding
ENSMUSG00000022900	-0.796189	3.4311	0.00177381	0.0327507	Ildr1	immunoglobulin-like domain containing receptor 1 [Source:MGI Symbol;Acc:MGI:2146574]	protein_coding
ENSMUSG00000090086	-0.574123	5.43404	0.00122226	0.0245714	AI480526	expressed sequence AI480526 [Source:MGI Symbol;Acc:MGI:2140910]	lincRNA
ENSMUSG00000032698	-0.523636	6.93231	9.38101e-05	0.0031222	Lmo2	LIM domain only 2 [Source:MGI Symbol;Acc:MGI:102811]	protein_coding
ENSMUSG00000030309	-0.966856	2.61194	0.00125369	0.0250606	Caprin2	caprin family member 2 [Source:MGI Symbol;Acc:MGI:2448541]	protein_coding
ENSMUSG00000038991	-0.539377	7.31497	1.54105e-05	0.00072721	Txndc5	thioredoxin domain containing 5 [Source:MGI Symbol;Acc:MGI:2145316]	protein_coding
ENSMUSG00000095771	-0.666381	5.82195	5.15903e-05	0.00198158	Igkv14-111	immunoglobulin kappa variable 14-111 [Source:MGI Symbol;Acc:MGI:4439863]	IG_LV_gene
ENSMUSG00000045730	-0.645508	6.10171	6.02859e-05	0.00221882	Adrb2	adrenergic receptor, beta 2 [Source:MGI Symbol;Acc:MGI:87938]	protein_coding
ENSMUSG00000036617	-1.87908	0.662919	4.75251e-05	0.0018689	Etl4	enhancer trap locus 4 [Source:MGI Symbol;Acc:MGI:95454]	protein_coding
ENSMUSG00000094319	-3.29444	2.43257	0.001183	0.0239808	Igkv4-54	immunoglobulin kappa chain variable 4-54 [Source:MGI Symbol;Acc:MGI:5009821]	protein_coding
ENSMUSG00000076569	-0.679901	4.94369	0.000477046	0.011651	Igkv5-39	immunoglobulin kappa variable 5-39 [Source:MGI Symbol;Acc:MGI:2686255]	IG_LV_gene
ENSMUSG00000076583	-0.660394	5.06	0.00274651	0.0449685	Igkv8-24	immunoglobulin kappa chain variable 8-24 [Source:MGI Symbol;Acc:MGI:4947958]	IG_LV_gene
ENSMUSG00000095794	-0.632597	5.14494	0.000208474	0.00597521	Igkv6-17	immunoglobulin kappa variable 6-17 [Source:MGI Symbol;Acc:MGI:1330833]	IG_LV_gene
ENSMUSG00000094797	-0.695888	6.04782	0.000177705	0.00525284	Igkv6-15	immunoglobulin kappa variable 6-15 [Source:MGI Symbol;Acc:MGI:1330831]	IG_LV_gene
ENSMUSG00000096844	-1.37425	2.65539	6.30533e-05	0.0022888	Igkv6-14	immunoglobulin kappa variable 6-14 [Source:MGI Symbol;Acc:MGI:1330830]	IG_LV_gene
ENSMUSG00000096715	-0.877342	5.10632	2.30001e-05	0.00101639	Igkv3-4	immunoglobulin kappa variable 3-4 [Source:MGI Symbol;Acc:MGI:1330855]	IG_LV_gene
ENSMUSG00000095351	-1.30892	6.07702	3.71903e-06	0.000220357	Igkv3-2	immunoglobulin kappa variable 3-2 [Source:MGI Symbol;Acc:MGI:1330850]	IG_LV_gene
ENSMUSG00000030313	-0.774972	7.01423	3.42297e-08	3.40058e-06	Dennd5b	DENN/MADD domain containing 5B [Source:MGI Symbol;Acc:MGI:2444273]	protein_coding
ENSMUSG00000022838	-1.5885	3.76329	5.03678e-09	6.21971e-07	Eaf2	ELL associated factor 2 [Source:MGI Symbol;Acc:MGI:2146616]	protein_coding
ENSMUSG00000074794	-0.977041	5.78905	0.00143582	0.0279815	Arrdc3	arrestin domain containing 3 [Source:MGI Symbol;Acc:MGI:2145242]	protein_coding
ENSMUSG00000071669	-0.657332	6.03167	6.21469e-05	0.00226836	Snx29	sorting nexin 29 [Source:MGI Symbol;Acc:MGI:1921728]	protein_coding
ENSMUSG00000015968	-1.02308	3.17599	0.000844401	0.0182603	Cacna1d	calcium channel, voltage-dependent, L type, alpha 1D subunit [Source:MGI Symbol;Acc:MGI:88293]	protein_coding
ENSMUSG00000031217	-1.39936	3.70245	4.63886e-09	5.78238e-07	Efnb1	ephrin B1 [Source:MGI Symbol;Acc:MGI:102708]	protein_coding
ENSMUSG00000025092	-1.03348	2.47599	0.00257891	0.0430485	Hspa12a	heat shock protein 12A [Source:MGI Symbol;Acc:MGI:1920692]	protein_coding
ENSMUSG00000098055	-2.03879	0.682819	8.19506e-06	0.000426006	Gm26947	predicted gene, 26947 [Source:MGI Symbol;Acc:MGI:5504062]	antisense
ENSMUSG00000028078	-0.480587	5.7784	0.00238473	0.0407098	Dclk2	doublecortin-like kinase 2 [Source:MGI Symbol;Acc:MGI:1918012]	protein_coding
ENSMUSG00000050947	-1.13407	2.54284	0.000263315	0.00721822	Amigo1	adhesion molecule with Ig like domain 1 [Source:MGI Symbol;Acc:MGI:2653612]	protein_coding
ENSMUSG00000010362	-0.55508	5.11779	0.00146147	0.0283262	Rdm1	RAD52 motif 1 [Source:MGI Symbol;Acc:MGI:1913849]	protein_coding
ENSMUSG00000055912	-1.17691	1.81041	0.000576435	0.0134566	Tmem150a	transmembrane protein 150A [Source:MGI Symbol;Acc:MGI:2385244]	protein_coding
ENSMUSG00000021495	-0.712243	7.38088	1.17173e-06	8.06354e-05	Fam193b	family with sequence similarity 193, member B [Source:MGI Symbol;Acc:MGI:2385851]	protein_coding
ENSMUSG00000040312	-0.756237	3.92449	0.00256025	0.042821	Cchcr1	coiled-coil alpha-helical rod protein 1 [Source:MGI Symbol;Acc:MGI:2385321]	protein_coding
ENSMUSG00000029217	-0.449163	7.54819	0.000358886	0.00924359	Tec	tec protein tyrosine kinase [Source:MGI Symbol;Acc:MGI:98662]	protein_coding
ENSMUSG00000005583	-0.391766	9.3141	0.00205613	0.0363204	Mef2c	myocyte enhancer factor 2C [Source:MGI Symbol;Acc:MGI:99458]	protein_coding
ENSMUSG00000040009	-1.78686	1.34474	6.88345e-05	0.00246446	Gnaz	guanine nucleotide binding protein, alpha z subunit [Source:MGI Symbol;Acc:MGI:95780]	protein_coding
ENSMUSG00000007603	-0.406515	7.03082	0.00151977	0.0291872	Dus3l	dihydrouridine synthase 3-like (S. cerevisiae) [Source:MGI Symbol;Acc:MGI:2147092]	protein_coding
ENSMUSG00000020642	-0.584097	6.60674	0.000110971	0.00355887	Rnf144a	ring finger protein 144A [Source:MGI Symbol;Acc:MGI:1344401]	protein_coding
ENSMUSG00000025978	-0.704812	4.32192	0.000583268	0.0135608	Rftn2	raftlin family member 2 [Source:MGI Symbol;Acc:MGI:1921263]	protein_coding
ENSMUSG00000032818	-2.08484	0.814922	1.46687e-06	9.73958e-05	Loxhd1	lipoxygenase homology domains 1 [Source:MGI Symbol;Acc:MGI:1914609]	protein_coding
ENSMUSG00000022546	-0.767717	3.453	0.00200703	0.0358505	Gpt	glutamic pyruvic transaminase, soluble [Source:MGI Symbol;Acc:MGI:95802]	protein_coding
ENSMUSG00000003420	-1.02411	5.22346	1.08123e-08	1.26427e-06	Fcgrt	Fc receptor, IgG, alpha chain transporter [Source:MGI Symbol;Acc:MGI:103017]	protein_coding
ENSMUSG00000046329	-0.677734	4.11138	0.0018131	0.0329948	Slc25a23	solute carrier family 25 (mitochondrial carrier; phosphate carrier), member 23 [Source:MGI Symbol;Acc:MGI:1914222]	protein_coding
ENSMUSG00000059336	-0.828061	5.39235	2.10088e-05	0.000940983	Slc14a1	solute carrier family 14 (urea transporter), member 1 [Source:MGI Symbol;Acc:MGI:1351654]	protein_coding
ENSMUSG00000032122	-0.514468	5.37296	0.00213584	0.0372798	Slc37a2	solute carrier family 37 (glycerol-3-phosphate transporter), member 2 [Source:MGI Symbol;Acc:MGI:1929693]	protein_coding
ENSMUSG00000024778	-1.57027	2.46166	7.42741e-07	5.64014e-05	Fas	Fas (TNF receptor superfamily member 6) [Source:MGI Symbol;Acc:MGI:95484]	protein_coding
ENSMUSG00000024548	-1.35571	5.52366	4.32229e-09	5.43908e-07	Setbp1	SET binding protein 1 [Source:MGI Symbol;Acc:MGI:1933199]	protein_coding
ENSMUSG00000040447	-0.756501	5.58344	1.09245e-05	0.00054387	Spns2	spinster homolog 2 [Source:MGI Symbol;Acc:MGI:2384936]	protein_coding
ENSMUSG00000040663	-0.480591	7.06214	0.000368953	0.00946597	Clcf1	cardiotrophin-like cytokine factor 1 [Source:MGI Symbol;Acc:MGI:1930088]	protein_coding
ENSMUSG00000020186	-1.13836	3.24788	2.33548e-05	0.00102521	Csrp2	cysteine and glycine-rich protein 2 [Source:MGI Symbol;Acc:MGI:1202907]	protein_coding
ENSMUSG00000057406	-0.408115	6.65586	0.0020931	0.0367672	Whsc1	Wolf-Hirschhorn syndrome candidate 1 (human) [Source:MGI Symbol;Acc:MGI:1276574]	protein_coding
ENSMUSG00000033781	-0.608866	5.57148	0.000173095	0.00512803	Asb13	ankyrin repeat and SOCS box-containing 13 [Source:MGI Symbol;Acc:MGI:2145525]	protein_coding
ENSMUSG00000041849	-0.660598	7.57131	1.77788e-05	0.000812841	Card6	caspase recruitment domain family, member 6 [Source:MGI Symbol;Acc:MGI:3032959]	protein_coding
ENSMUSG00000038175	-0.799363	7.57248	7.53288e-08	7.10942e-06	Mylip	myosin regulatory light chain interacting protein [Source:MGI Symbol;Acc:MGI:2388271]	protein_coding
ENSMUSG00000030067	-0.500446	9.51348	5.74255e-05	0.00214947	Foxp1	forkhead box P1 [Source:MGI Symbol;Acc:MGI:1914004]	protein_coding
ENSMUSG00000028071	-0.885962	5.51502	2.73826e-08	2.82661e-06	Sh2d2a	SH2 domain protein 2A [Source:MGI Symbol;Acc:MGI:1351596]	protein_coding
ENSMUSG00000011008	-0.969356	4.82111	6.82842e-06	0.000368261	Mcoln2	mucolipin 2 [Source:MGI Symbol;Acc:MGI:1915529]	protein_coding
ENSMUSG00000086825	-0.919248	6.33141	3.17785e-10	4.99869e-08	Gm15675	predicted gene 15675 [Source:MGI Symbol;Acc:MGI:3783117]	lincRNA
ENSMUSG00000050705	-0.651595	4.27681	0.00190241	0.0342927	2310061I04Rik	RIKEN cDNA 2310061I04 gene [Source:MGI Symbol;Acc:MGI:1916912]	protein_coding
ENSMUSG00000020788	-0.479987	9.91048	0.00180467	0.0328899	Atp2a3	ATPase, Ca++ transporting, ubiquitous [Source:MGI Symbol;Acc:MGI:1194503]	protein_coding
ENSMUSG00000034160	-0.542893	8.62922	0.000113499	0.00361365	Ogt	O-linked N-acetylglucosamine (GlcNAc) transferase (UDP-N-acetylglucosamine:polypeptide-N-acetylglucosaminyl transferase) [Source:MGI Symbol;Acc:MGI:1339639]	protein_coding
ENSMUSG00000027330	-0.454089	7.17379	0.00121979	0.0245686	Cdc25b	cell division cycle 25B [Source:MGI Symbol;Acc:MGI:99701]	protein_coding
ENSMUSG00000050310	-0.518137	6.69741	0.00019132	0.00559272	Rictor	RPTOR independent companion of MTOR, complex 2 [Source:MGI Symbol;Acc:MGI:1926007]	protein_coding
ENSMUSG00000033450	-0.628755	6.87643	4.50919e-05	0.00178383	Tagap	T cell activation Rho GTPase activating protein [Source:MGI Symbol;Acc:MGI:3615484]	protein_coding
ENSMUSG00000089788	-0.870493	3.94524	0.000396432	0.0101075	Gm16586	predicted gene 16586 [Source:MGI Symbol;Acc:MGI:4415006]	antisense
ENSMUSG00000074733	-0.602851	4.64401	0.00150555	0.029031	5830428H23Rik	RIKEN cDNA 5830428H23 gene [Source:MGI Symbol;Acc:MGI:1926073]	processed_transcript
ENSMUSG00000054520	-0.555323	7.80843	0.000438175	0.0108827	Sh3bp2	SH3-domain binding protein 2 [Source:MGI Symbol;Acc:MGI:1346349]	protein_coding
ENSMUSG00000039307	-0.769275	4.21495	0.000747469	0.016488	Hexdc	hexosaminidase (glycosyl hydrolase family 20, catalytic domain) containing [Source:MGI Symbol;Acc:MGI:3605542]	protein_coding
ENSMUSG00000021703	-0.659231	6.42539	0.00010806	0.00348242	Serinc5	serine incorporator 5 [Source:MGI Symbol;Acc:MGI:2444223]	protein_coding
ENSMUSG00000040618	-0.564703	6.17071	0.000107841	0.00348242	Pck2	phosphoenolpyruvate carboxykinase 2 (mitochondrial) [Source:MGI Symbol;Acc:MGI:1860456]	protein_coding
ENSMUSG00000038831	-0.617553	4.45444	0.00204076	0.036125	Ralgps1	Ral GEF with PH domain and SH3 binding motif 1 [Source:MGI Symbol;Acc:MGI:1922008]	protein_coding
ENSMUSG00000084838	-2.36305	-0.278187	7.42722e-05	0.00260307	Gm10241	predicted pseudogene 10241 [Source:MGI Symbol;Acc:MGI:3704461]	processed_pseudogene
ENSMUSG00000034055	-0.888773	4.71095	8.78036e-06	0.000450678	Phka1	phosphorylase kinase alpha 1 [Source:MGI Symbol;Acc:MGI:97576]	protein_coding
ENSMUSG00000032329	-0.411151	6.27025	0.00241863	0.0410046	Hmg20a	high mobility group 20A [Source:MGI Symbol;Acc:MGI:1914117]	protein_coding
ENSMUSG00000024098	-0.750465	5.72751	2.44944e-06	0.00015288	Twsg1	twisted gastrulation homolog 1 (Drosophila) [Source:MGI Symbol;Acc:MGI:2137520]	protein_coding
ENSMUSG00000037370	-1.47092	5.5547	6.02335e-21	4.42147e-18	Enpp1	ectonucleotide pyrophosphatase/phosphodiesterase 1 [Source:MGI Symbol;Acc:MGI:97370]	protein_coding
ENSMUSG00000023393	-0.604533	5.01509	0.000527071	0.0126392	Slc17a9	solute carrier family 17, member 9 [Source:MGI Symbol;Acc:MGI:1919107]	protein_coding
ENSMUSG00000035545	-0.467799	8.33976	0.00137761	0.02705	Leng8	leukocyte receptor cluster (LRC) member 8 [Source:MGI Symbol;Acc:MGI:2142195]	protein_coding
ENSMUSG00000029406	-0.740585	6.96136	3.53158e-09	4.53036e-07	Pitpnm2	phosphatidylinositol transfer protein, membrane-associated 2 [Source:MGI Symbol;Acc:MGI:1336192]	protein_coding
ENSMUSG00000020183	-0.925468	6.73617	4.44478e-06	0.000258717	Cpm	carboxypeptidase M [Source:MGI Symbol;Acc:MGI:1917824]	protein_coding
ENSMUSG00000030365	-0.876119	6.56278	6.20366e-10	9.20999e-08	Clec2i	C-type lectin domain family 2, member i [Source:MGI Symbol;Acc:MGI:2136650]	protein_coding
ENSMUSG00000018169	-0.400098	6.51311	0.00151072	0.0290556	Mfng	MFNG O-fucosylpeptide 3-beta-N-acetylglucosaminyltransferase [Source:MGI Symbol;Acc:MGI:1095404]	protein_coding
ENSMUSG00000030157	-0.688959	6.33338	5.92213e-07	4.63012e-05	Clec2d	C-type lectin domain family 2, member d [Source:MGI Symbol;Acc:MGI:2135589]	protein_coding
ENSMUSG00000035967	-0.825325	5.86885	7.10641e-07	5.42757e-05	Ddx26b	DEAD/H (Asp-Glu-Ala-Asp/His) box polypeptide 26B [Source:MGI Symbol;Acc:MGI:2442593]	protein_coding
ENSMUSG00000074607	-3.71057	1.41186	7.62465e-15	2.79846e-12	Tox2	TOX high mobility group box family member 2 [Source:MGI Symbol;Acc:MGI:3611233]	protein_coding
ENSMUSG00000082286	-0.525468	6.16807	0.000178452	0.00526314	Pisd-ps1	phosphatidylserine decarboxylase, pseudogene 1 [Source:MGI Symbol;Acc:MGI:3842428]	processed_transcript
ENSMUSG00000028630	-0.668385	5.53773	6.76809e-05	0.00243007	Dyrk2	dual-specificity tyrosine-(Y)-phosphorylation regulated kinase 2 [Source:MGI Symbol;Acc:MGI:1330301]	protein_coding
ENSMUSG00000020901	-0.650962	5.38212	5.91827e-05	0.00219042	Pik3r5	phosphoinositide-3-kinase, regulatory subunit 5, p101 [Source:MGI Symbol;Acc:MGI:2443588]	protein_coding
ENSMUSG00000061723	-1.40941	2.35718	1.69153e-05	0.000784218	Tnnt3	troponin T3, skeletal, fast [Source:MGI Symbol;Acc:MGI:109550]	protein_coding
ENSMUSG00000043065	-0.807532	4.95038	2.18536e-05	0.000968964	Spice1	spindle and centriole associated protein 1 [Source:MGI Symbol;Acc:MGI:1196252]	protein_coding
ENSMUSG00000052544	-1.58879	0.591026	0.000574255	0.0134566	St6galnac3	ST6 (alpha-N-acetyl-neuraminyl-2,3-beta-galactosyl-1,3)-N-acetylgalactosaminide alpha-2,6-sialyltransferase 3 [Source:MGI Symbol;Acc:MGI:1341828]	protein_coding
ENSMUSG00000031530	-0.565239	5.21666	0.00179883	0.0328631	Dusp4	dual specificity phosphatase 4 [Source:MGI Symbol;Acc:MGI:2442191]	protein_coding
ENSMUSG00000011256	-0.492257	7.48177	0.000204061	0.00586142	Adam19	a disintegrin and metallopeptidase domain 19 (meltrin beta) [Source:MGI Symbol;Acc:MGI:105377]	protein_coding
ENSMUSG00000050271	-0.657786	6.30497	1.54284e-06	0.000101212	D8Ertd82e	DNA segment, Chr 8, ERATO Doi 82, expressed [Source:MGI Symbol;Acc:MGI:1196223]	protein_coding
ENSMUSG00000017697	-1.35591	3.79449	1.97245e-07	1.68141e-05	Ada	adenosine deaminase [Source:MGI Symbol;Acc:MGI:87916]	protein_coding
ENSMUSG00000052736	-1.49201	0.247882	0.00215335	0.037536	Klrc2	killer cell lectin-like receptor subfamily C, member 2 [Source:MGI Symbol;Acc:MGI:1336162]	protein_coding
ENSMUSG00000024462	-0.507753	5.97429	0.00268028	0.0441611	Gabbr1	gamma-aminobutyric acid (GABA) B receptor, 1 [Source:MGI Symbol;Acc:MGI:1860139]	protein_coding
ENSMUSG00000031134	-0.518025	5.4799	0.000692762	0.0155936	Rbmx	RNA binding motif protein, X chromosome [Source:MGI Symbol;Acc:MGI:1343044]	protein_coding
ENSMUSG00000032437	-0.466888	8.27932	0.000570962	0.0134436	Stt3b	STT3, subunit of the oligosaccharyltransferase complex, homolog B (S. cerevisiae) [Source:MGI Symbol;Acc:MGI:1915542]	protein_coding
ENSMUSG00000039470	-1.46419	1.49862	0.00015439	0.00466809	Zdhhc2	zinc finger, DHHC domain containing 2 [Source:MGI Symbol;Acc:MGI:1923452]	protein_coding
ENSMUSG00000021156	-0.55316	7.76007	3.84819e-05	0.00155493	Zmynd11	zinc finger, MYND domain containing 11 [Source:MGI Symbol;Acc:MGI:1913755]	protein_coding
ENSMUSG00000047735	-0.596649	9.02352	8.96727e-05	0.00303807	Samd9l	sterile alpha motif domain containing 9-like [Source:MGI Symbol;Acc:MGI:1343184]	protein_coding
ENSMUSG00000016206	-0.462333	6.38876	0.000545333	0.0129362	H2-M3	histocompatibility 2, M region locus 3 [Source:MGI Symbol;Acc:MGI:95915]	protein_coding
ENSMUSG00000040164	-1.74543	0.313173	0.000451079	0.0111404	Kcns1	K+ voltage-gated channel, subfamily S, 1 [Source:MGI Symbol;Acc:MGI:1197019]	protein_coding
ENSMUSG00000042873	-2.80319	0.274354	4.70045e-07	3.78702e-05	Lhfpl4	lipoma HMGIC fusion partner-like protein 4 [Source:MGI Symbol;Acc:MGI:3057108]	protein_coding
ENSMUSG00000030269	-0.436482	6.38819	0.00188514	0.0340278	Mtmr14	myotubularin related protein 14 [Source:MGI Symbol;Acc:MGI:1916075]	protein_coding
ENSMUSG00000021892	-0.433286	8.21596	0.000575986	0.0134566	Sh3bp5	SH3-domain binding protein 5 (BTK-associated) [Source:MGI Symbol;Acc:MGI:1344391]	protein_coding
ENSMUSG00000038224	-1.51484	0.622277	0.00244413	0.0413498	Serpinf2	serine (or cysteine) peptidase inhibitor, clade F, member 2 [Source:MGI Symbol;Acc:MGI:107173]	protein_coding
ENSMUSG00000022197	-0.891522	4.8912	9.69651e-06	0.000490881	Pdzd2	PDZ domain containing 2 [Source:MGI Symbol;Acc:MGI:1922394]	protein_coding
ENSMUSG00000021313	-2.57864	1.42373	1.52818e-05	0.000723723	Ryr2	ryanodine receptor 2, cardiac [Source:MGI Symbol;Acc:MGI:99685]	protein_coding
ENSMUSG00000040405	-0.823467	2.81717	0.00295197	0.0471637	Havcr1	hepatitis A virus cellular receptor 1 [Source:MGI Symbol;Acc:MGI:2159680]	protein_coding
ENSMUSG00000029093	-1.18366	3.16188	0.000228333	0.0064465	Sorcs2	sortilin-related VPS10 domain containing receptor 2 [Source:MGI Symbol;Acc:MGI:1932289]	protein_coding
ENSMUSG00000025433	-1.44013	1.86803	2.32593e-05	0.00102442	Crisp3	cysteine-rich secretory protein 3 [Source:MGI Symbol;Acc:MGI:102552]	protein_coding
ENSMUSG00000052013	-1.09002	9.40633	5.83229e-15	2.20177e-12	Btla	B and T lymphocyte associated [Source:MGI Symbol;Acc:MGI:2658978]	protein_coding
ENSMUSG00000022661	-0.535905	5.31118	0.00167606	0.0314572	Cd200	CD200 antigen [Source:MGI Symbol;Acc:MGI:1196990]	protein_coding
ENSMUSG00000050921	-0.48466	6.89387	0.00246018	0.0415683	P2ry10	purinergic receptor P2Y, G-protein coupled 10 [Source:MGI Symbol;Acc:MGI:1926076]	protein_coding
ENSMUSG00000054293	-0.603227	4.7755	0.00133772	0.0264204	A630033H20Rik	RIKEN cDNA A630033H20 gene [Source:MGI Symbol;Acc:MGI:2441814]	protein_coding
ENSMUSG00000041921	-1.00252	5.10356	6.03985e-09	7.32152e-07	Metap1d	methionyl aminopeptidase type 1D (mitochondrial) [Source:MGI Symbol;Acc:MGI:1913809]	protein_coding
ENSMUSG00000022659	-3.70422	3.51675	6.67817e-31	1.10298e-27	Gcsam	germinal center associated, signaling and motility [Source:MGI Symbol;Acc:MGI:102969]	protein_coding
ENSMUSG00000058486	-0.478925	6.14942	0.000806903	0.0175644	Wdr91	WD repeat domain 91 [Source:MGI Symbol;Acc:MGI:2141558]	protein_coding
ENSMUSG00000045763	-1.97621	3.34786	1.64993e-09	2.24748e-07	Basp1	brain abundant, membrane attached signal protein 1 [Source:MGI Symbol;Acc:MGI:1917600]	protein_coding
ENSMUSG00000029254	-0.519211	6.98071	6.05362e-05	0.00222074	Stap1	signal transducing adaptor family member 1 [Source:MGI Symbol;Acc:MGI:1926193]	protein_coding
ENSMUSG00000020894	-0.540944	6.87778	6.34578e-05	0.00229717	Vamp2	vesicle-associated membrane protein 2 [Source:MGI Symbol;Acc:MGI:1313277]	protein_coding
ENSMUSG00000033257	-0.409431	6.26014	0.00251666	0.0421988	Ttll4	tubulin tyrosine ligase-like family, member 4 [Source:MGI Symbol;Acc:MGI:1914784]	protein_coding
ENSMUSG00000063646	-0.394154	6.93088	0.00178012	0.0327507	Jakmip1	janus kinase and microtubule interacting protein 1 [Source:MGI Symbol;Acc:MGI:1923321]	protein_coding
ENSMUSG00000029122	-1.85824	0.447191	0.000142855	0.00435921	Evc	Ellis van Creveld gene syndrome [Source:MGI Symbol;Acc:MGI:1890596]	protein_coding
ENSMUSG00000020846	-0.911683	5.11413	3.54484e-05	0.00145009	Fam101b	family with sequence similarity 101, member B [Source:MGI Symbol;Acc:MGI:1923816]	protein_coding
ENSMUSG00000049044	-1.71282	4.93646	1.21903e-14	4.35327e-12	Rapgef4	Rap guanine nucleotide exchange factor (GEF) 4 [Source:MGI Symbol;Acc:MGI:1917723]	protein_coding
ENSMUSG00000028906	-0.463193	8.27875	0.000295577	0.00790579	Epb4.1	erythrocyte protein band 4.1 [Source:MGI Symbol;Acc:MGI:95401]	protein_coding
ENSMUSG00000017760	-0.487316	7.75978	0.000261973	0.00721135	Ctsa	cathepsin A [Source:MGI Symbol;Acc:MGI:97748]	protein_coding
ENSMUSG00000022263	-0.682	5.71368	2.58068e-05	0.00111798	Trio	triple functional domain (PTPRF interacting) [Source:MGI Symbol;Acc:MGI:1927230]	protein_coding
ENSMUSG00000031906	-0.972652	2.70488	0.00113419	0.0231983	Smpd3	sphingomyelin phosphodiesterase 3, neutral [Source:MGI Symbol;Acc:MGI:1927578]	protein_coding
ENSMUSG00000009585	-0.460962	9.0388	0.000607303	0.0139796	Apobec3	apolipoprotein B mRNA editing enzyme, catalytic polypeptide 3 [Source:MGI Symbol;Acc:MGI:1933111]	protein_coding
ENSMUSG00000071540	-3.015	2.05524	2.2655e-14	7.30099e-12	3425401B19Rik	RIKEN cDNA 3425401B19 gene [Source:MGI Symbol;Acc:MGI:3588196]	protein_coding
ENSMUSG00000053411	-0.649615	7.80566	5.23254e-06	0.000298007	Cbx7	chromobox 7 [Source:MGI Symbol;Acc:MGI:1196439]	protein_coding
ENSMUSG00000027978	-1.49779	0.796775	0.000907599	0.0193421	Prss12	protease, serine 12 neurotrypsin (motopsin) [Source:MGI Symbol;Acc:MGI:1100881]	protein_coding
ENSMUSG00000006576	-1.52223	0.458779	0.00085554	0.0184409	Slc4a3	solute carrier family 4 (anion exchanger), member 3 [Source:MGI Symbol;Acc:MGI:109350]	protein_coding
ENSMUSG00000001918	-1.15571	8.1744	0.000950751	0.0200036	Slc1a5	solute carrier family 1 (neutral amino acid transporter), member 5 [Source:MGI Symbol;Acc:MGI:105305]	protein_coding
ENSMUSG00000022231	-1.74428	1.72181	1.25127e-06	8.47845e-05	Sema5a	sema domain, seven thrombospondin repeats (type 1 and type 1-like), transmembrane domain (TM) and short cytoplasmic domain, (semaphorin) 5A [Source:MGI Symbol;Acc:MGI:107556]	protein_coding
ENSMUSG00000030643	-0.841912	5.14494	4.17959e-06	0.000245444	Rab30	RAB30, member RAS oncogene family [Source:MGI Symbol;Acc:MGI:1923235]	protein_coding
ENSMUSG00000022416	-0.864091	7.72294	9.11985e-11	1.54488e-08	Cacna1i	calcium channel, voltage-dependent, alpha 1I subunit [Source:MGI Symbol;Acc:MGI:2178051]	protein_coding
ENSMUSG00000051727	-1.08552	3.66292	9.09983e-05	0.00306725	Kctd14	potassium channel tetramerisation domain containing 14 [Source:MGI Symbol;Acc:MGI:1289222]	protein_coding
ENSMUSG00000071042	-0.424639	8.51623	0.00171955	0.032182	Rasgrp3	RAS, guanyl releasing protein 3 [Source:MGI Symbol;Acc:MGI:3028579]	protein_coding
ENSMUSG00000022686	-0.705528	8.13471	7.90993e-07	5.93829e-05	B3gnt5	UDP-GlcNAc:betaGal beta-1,3-N-acetylglucosaminyltransferase 5 [Source:MGI Symbol;Acc:MGI:2137302]	protein_coding
ENSMUSG00000029366	-0.569556	5.91742	4.06612e-05	0.00162313	Dck	deoxycytidine kinase [Source:MGI Symbol;Acc:MGI:102726]	protein_coding
ENSMUSG00000043008	-0.600168	7.72886	3.25345e-06	0.000198315	Klhl6	kelch-like 6 [Source:MGI Symbol;Acc:MGI:2686922]	protein_coding
ENSMUSG00000035547	-0.62796	5.37983	0.000442497	0.0109489	Capn5	calpain 5 [Source:MGI Symbol;Acc:MGI:1100859]	protein_coding
ENSMUSG00000028931	-0.385275	7.12871	0.00312621	0.0489995	Kcnab2	potassium voltage-gated channel, shaker-related subfamily, beta member 2 [Source:MGI Symbol;Acc:MGI:109239]	protein_coding
ENSMUSG00000030315	-0.651531	6.01558	3.69415e-05	0.00149726	Vgll4	vestigial like 4 (Drosophila) [Source:MGI Symbol;Acc:MGI:2652840]	protein_coding
ENSMUSG00000022636	-0.974317	4.2437	4.93456e-05	0.00190644	Alcam	activated leukocyte cell adhesion molecule [Source:MGI Symbol;Acc:MGI:1313266]	protein_coding
ENSMUSG00000038893	-0.466885	5.90265	0.00106859	0.0220959	Fam117a	family with sequence similarity 117, member A [Source:MGI Symbol;Acc:MGI:2144564]	protein_coding
ENSMUSG00000041729	-1.67667	1.7922	6.12636e-06	0.000338693	Coro2b	coronin, actin binding protein, 2B [Source:MGI Symbol;Acc:MGI:2444283]	protein_coding
ENSMUSG00000030219	-1.49239	2.98885	4.701e-08	4.53389e-06	Erp27	endoplasmic reticulum protein 27 [Source:MGI Symbol;Acc:MGI:1916437]	protein_coding
ENSMUSG00000051228	-2.1162	1.24788	6.46877e-06	0.000353189	Nyx	nyctalopin [Source:MGI Symbol;Acc:MGI:2448607]	protein_coding
ENSMUSG00000062157	-1.88605	1.60152	9.15304e-07	6.6087e-05	Ifnlr1	interferon lambda receptor 1 [Source:MGI Symbol;Acc:MGI:2429859]	protein_coding
ENSMUSG00000041762	-0.766985	4.54624	0.00126619	0.0252722	Gpr155	G protein-coupled receptor 155 [Source:MGI Symbol;Acc:MGI:1915776]	protein_coding
ENSMUSG00000024008	-1.18363	4.24955	5.57405e-06	0.000313404	Cpne5	copine V [Source:MGI Symbol;Acc:MGI:2385908]	protein_coding
ENSMUSG00000029370	-2.7982	2.70974	5.05138e-15	1.96306e-12	Rassf6	Ras association (RalGDS/AF-6) domain family member 6 [Source:MGI Symbol;Acc:MGI:1920496]	protein_coding
ENSMUSG00000030691	-0.53921	8.51354	2.50157e-05	0.00108728	Fchsd2	FCH and double SH3 domains 2 [Source:MGI Symbol;Acc:MGI:2448475]	protein_coding
ENSMUSG00000040414	-0.467536	6.10816	0.00130937	0.025977	Slc25a28	solute carrier family 25, member 28 [Source:MGI Symbol;Acc:MGI:2180509]	protein_coding
ENSMUSG00000034981	-2.20793	0.591026	1.28625e-05	0.000624823	Parm1	prostate androgen-regulated mucin-like protein 1 [Source:MGI Symbol;Acc:MGI:2443349]	protein_coding
ENSMUSG00000030319	-1.06272	3.30998	0.000114598	0.00363586	Cand2	cullin-associated and neddylation-dissociated 2 (putative) [Source:MGI Symbol;Acc:MGI:1914338]	protein_coding
ENSMUSG00000030322	-0.669734	5.61518	6.51978e-05	0.00235371	Mbd4	methyl-CpG binding domain protein 4 [Source:MGI Symbol;Acc:MGI:1333850]	protein_coding
ENSMUSG00000030653	-0.632982	7.03892	4.55967e-06	0.000264241	Pde2a	phosphodiesterase 2A, cGMP-stimulated [Source:MGI Symbol;Acc:MGI:2446107]	protein_coding
ENSMUSG00000027677	-0.522087	6.13617	0.000181239	0.00533342	Ttc14	tetratricopeptide repeat domain 14 [Source:MGI Symbol;Acc:MGI:1914370]	protein_coding
ENSMUSG00000029026	-1.75957	0.20724	0.00217971	0.0378953	Trp73	transformation related protein 73 [Source:MGI Symbol;Acc:MGI:1336991]	protein_coding
ENSMUSG00000045817	-0.725064	7.76781	0.00164642	0.0309888	Zfp36l2	zinc finger protein 36, C3H type-like 2 [Source:MGI Symbol;Acc:MGI:107945]	protein_coding
ENSMUSG00000035403	-1.86802	0.220915	0.000420779	0.0105498	Crb2	crumbs homolog 2 (Drosophila) [Source:MGI Symbol;Acc:MGI:2679260]	protein_coding
ENSMUSG00000085767	-1.60676	0.423732	0.000876226	0.0187948	Gm13563	predicted gene 13563 [Source:MGI Symbol;Acc:MGI:3652052]	antisense
ENSMUSG00000052676	-0.827567	3.80588	0.000441345	0.0109409	Zmat1	zinc finger, matrin type 1 [Source:MGI Symbol;Acc:MGI:2442284]	protein_coding
ENSMUSG00000061740	-1.42113	3.10954	7.3124e-05	0.00259031	Cyp2d22	cytochrome P450, family 2, subfamily d, polypeptide 22 [Source:MGI Symbol;Acc:MGI:1929474]	protein_coding
ENSMUSG00000043384	-0.573972	5.63956	0.00137778	0.02705	Gprasp1	G protein-coupled receptor associated sorting protein 1 [Source:MGI Symbol;Acc:MGI:1917418]	protein_coding
ENSMUSG00000032392	-1.05965	2.48452	0.000778366	0.0170885	Parp16	poly (ADP-ribose) polymerase family, member 16 [Source:MGI Symbol;Acc:MGI:2446133]	protein_coding
ENSMUSG00000001029	-0.459352	6.519	0.000467463	0.0114381	Icam2	intercellular adhesion molecule 2 [Source:MGI Symbol;Acc:MGI:96394]	protein_coding
ENSMUSG00000021830	-0.518362	7.12212	2.82624e-05	0.00121639	Txndc16	thioredoxin domain containing 16 [Source:MGI Symbol;Acc:MGI:1917811]	protein_coding
ENSMUSG00000031066	-0.403369	6.35853	0.00200782	0.0358505	Usp11	ubiquitin specific peptidase 11 [Source:MGI Symbol;Acc:MGI:2384312]	protein_coding
ENSMUSG00000043391	-1.953	1.81492	9.77396e-07	6.92682e-05	2510009E07Rik	RIKEN cDNA 2510009E07 gene [Source:MGI Symbol;Acc:MGI:1919440]	protein_coding
ENSMUSG00000020990	-1.58857	2.89814	1.0796e-07	9.75639e-06	Cdkl1	cyclin-dependent kinase-like 1 (CDC2-related kinase) [Source:MGI Symbol;Acc:MGI:1918341]	protein_coding
ENSMUSG00000041477	-0.509456	5.61873	0.000848338	0.0183155	Dcp1b	DCP1 decapping enzyme homolog B (S. cerevisiae) [Source:MGI Symbol;Acc:MGI:2442404]	protein_coding
ENSMUSG00000034591	-0.682861	4.19343	0.00178712	0.0327507	Slc41a2	solute carrier family 41, member 2 [Source:MGI Symbol;Acc:MGI:2442940]	protein_coding
ENSMUSG00000045231	-1.10337	2.15833	0.00142903	0.0278904	BC106179	cDNA sequence BC106179 [Source:MGI Symbol;Acc:MGI:3702726]	protein_coding
ENSMUSG00000016756	-1.02514	8.69898	1.08544e-07	9.75639e-06	Cmah	cytidine monophospho-N-acetylneuraminic acid hydroxylase [Source:MGI Symbol;Acc:MGI:103227]	protein_coding
ENSMUSG00000022885	-0.571681	8.79431	0.000255632	0.00705172	St6gal1	beta galactoside alpha 2,6 sialyltransferase 1 [Source:MGI Symbol;Acc:MGI:108470]	protein_coding
ENSMUSG00000022353	-0.472784	8.14836	0.000195379	0.00568621	Mtss1	metastasis suppressor 1 [Source:MGI Symbol;Acc:MGI:2384818]	protein_coding
ENSMUSG00000022508	-0.928282	7.18037	6.28965e-12	1.31056e-09	Bcl6	B cell leukemia/lymphoma 6 [Source:MGI Symbol;Acc:MGI:107187]	protein_coding
ENSMUSG00000036006	-0.587131	9.49855	3.58342e-05	0.00145685	Fam65b	family with sequence similarity 65, member B [Source:MGI Symbol;Acc:MGI:2444879]	protein_coding
ENSMUSG00000033306	-0.551569	5.98785	0.00141231	0.0276048	Lpp	LIM domain containing preferred translocation partner in lipoma [Source:MGI Symbol;Acc:MGI:2441849]	protein_coding
ENSMUSG00000078490	-1.53306	0.712163	0.00180072	0.0328631	C030017K20Rik	RIKEN cDNA C030017K20 gene [Source:MGI Symbol;Acc:MGI:2686516]	protein_coding
ENSMUSG00000038127	-0.493312	8.34572	0.000125412	0.00391703	Ccdc50	coiled-coil domain containing 50 [Source:MGI Symbol;Acc:MGI:1914751]	protein_coding
ENSMUSG00000031431	-0.726435	9.25064	0.000116091	0.00366964	Tsc22d3	TSC22 domain family, member 3 [Source:MGI Symbol;Acc:MGI:1196284]	protein_coding
ENSMUSG00000039747	-0.587738	6.12485	0.000319505	0.00842638	Orai2	ORAI calcium release-activated calcium modulator 2 [Source:MGI Symbol;Acc:MGI:2443195]	protein_coding
ENSMUSG00000005057	-0.917381	4.11688	9.06244e-05	0.00306246	Sh2b2	SH2B adaptor protein 2 [Source:MGI Symbol;Acc:MGI:1345171]	protein_coding
ENSMUSG00000035849	-1.24139	2.90662	1.29246e-05	0.000625543	Krt222	keratin 222 [Source:MGI Symbol;Acc:MGI:2442728]	protein_coding
ENSMUSG00000013846	-0.500115	7.69351	9.14964e-05	0.00307619	St3gal1	ST3 beta-galactoside alpha-2,3-sialyltransferase 1 [Source:MGI Symbol;Acc:MGI:98304]	protein_coding
ENSMUSG00000026399	-0.532755	8.88736	0.000690399	0.015567	Cd55	CD55 antigen [Source:MGI Symbol;Acc:MGI:104850]	protein_coding
ENSMUSG00000090626	-1.17115	3.8767	1.24235e-06	8.46141e-05	Tex9	testis expressed gene 9 [Source:MGI Symbol;Acc:MGI:1201610]	protein_coding
ENSMUSG00000037108	-1.08155	4.69695	2.4993e-06	0.000155038	Zcwpw1	zinc finger, CW type with PWWP domain 1 [Source:MGI Symbol;Acc:MGI:2685899]	protein_coding
ENSMUSG00000026456	-0.863376	3.85055	0.000145151	0.00441907	Cyb5r1	cytochrome b5 reductase 1 [Source:MGI Symbol;Acc:MGI:1919267]	protein_coding
ENSMUSG00000034858	-0.651562	6.89374	3.86856e-07	3.13591e-05	Fam214a	family with sequence similarity 214, member A [Source:MGI Symbol;Acc:MGI:2387648]	protein_coding
ENSMUSG00000041642	-0.512114	9.14405	0.000263235	0.00721822	Kif21b	kinesin family member 21B [Source:MGI Symbol;Acc:MGI:109234]	protein_coding
ENSMUSG00000029510	-0.919355	2.91506	0.00161415	0.0305119	Gpc2	glypican 2 (cerebroglycan) [Source:MGI Symbol;Acc:MGI:1919201]	protein_coding
ENSMUSG00000032360	-1.33069	1.91506	0.0010806	0.0222744	Hcrtr2	hypocretin (orexin) receptor 2 [Source:MGI Symbol;Acc:MGI:2680765]	protein_coding
ENSMUSG00000051079	-0.980716	3.38326	0.000200698	0.00581541	Rgs13	regulator of G-protein signaling 13 [Source:MGI Symbol;Acc:MGI:2180585]	protein_coding
ENSMUSG00000044197	-0.587269	5.45372	0.00179688	0.0328631	Gpr146	G protein-coupled receptor 146 [Source:MGI Symbol;Acc:MGI:1933113]	protein_coding
ENSMUSG00000026596	-0.550066	6.85206	7.07886e-05	0.0025211	Abl2	v-abl Abelson murine leukemia viral oncogene 2 (arg, Abelson-related gene) [Source:MGI Symbol;Acc:MGI:87860]	protein_coding
ENSMUSG00000032420	-1.48427	2.38781	9.91011e-06	0.00049978	Nt5e	5' nucleotidase, ecto [Source:MGI Symbol;Acc:MGI:99782]	protein_coding
ENSMUSG00000032359	-0.468689	7.95255	0.00041303	0.010395	Ctsh	cathepsin H [Source:MGI Symbol;Acc:MGI:107285]	protein_coding
ENSMUSG00000092981	-0.872968	2.99085	0.00246844	0.0416546	Mir5125	microRNA 5125 [Source:MGI Symbol;Acc:MGI:4950450]	miRNA
